# Supplementary material for: (2E)-3-(4-Fluoro­phen­yl)-1-[5-methyl-1-(4-methyl­phen­yl)-1H-1,2,3-triazol-4-yl]prop-2-en-1-one
Source: Acta Crystallogr Sect E Struct Rep Online. 2013 Apr 5;69(Pt 5):o638. doi: 10.1107/S1600536813008246 (PMC3647839; doi:10.1107/S1600536813008246)
Supplement: Supplementary file 2 [file e-69-0o638-Isup2.hkl]

#
# h,k,l, Fc-squared, Fo-squared, sigma(Fo-squared) and status flag
#
data_I
_shelx_title '  P-1'
_shelx_refln_list_code          4
_shelx_F_calc_maximum      143.65
_exptl_crystal_F_000       336.00
_reflns_d_resolution_high  0.7681
 
loop_
 _symmetry_equiv_pos_as_xyz
 'x, y, z'
 '-x, -y, -z'
 
_cell_length_a     6.2890
_cell_length_b    10.8874
_cell_length_c    11.9691
_cell_angle_alpha 101.144
_cell_angle_beta   92.634
_cell_angle_gamma  91.634
 
_shelx_F_squared_multiplier     1.000
 
loop_
 _refln_index_h
 _refln_index_k
 _refln_index_l
 _refln_F_squared_calc
 _refln_F_squared_meas
 _refln_F_squared_sigma
 _refln_observed_status
   1   0   0      945.63      891.12     17.47 o
   2   0   0      984.55      917.89     14.81 o
   3   0   0        0.00        7.08      1.25 o
   4   0   0       44.60       44.76      2.49 o
   5   0   0        3.63        2.38      1.62 o
   6   0   0        3.09        5.76      2.29 o
   7   0   0        0.32        4.19      2.14 o
   8   0   0        2.40       -2.00      2.00 o
  -8   1   0        0.05        0.36      0.95 o
  -7   1   0        0.76        1.06      0.99 o
  -6   1   0       25.50       22.60      4.56 o
  -5   1   0       51.15       60.55      6.66 o
  -4   1   0       20.89       14.87      1.46 o
  -3   1   0       38.94       36.30      2.25 o
  -2   1   0     1094.77     1086.07     26.78 o
  -1   1   0     3906.38     3824.40     64.77 o
   1   1   0      924.91      859.43     19.79 o
   2   1   0       41.69       44.14      1.92 o
   3   1   0      334.37      341.79      7.19 o
   4   1   0       89.31       98.54      3.68 o
   5   1   0       86.68       87.18      7.92 o
   6   1   0       23.21       26.14      4.93 o
   7   1   0        9.25        5.03      2.17 o
   8   1   0        0.00        1.57      1.63 o
  -8   2   0        0.45       -1.88      1.88 o
  -7   2   0        0.41       -1.16      1.40 o
  -6   2   0        2.19        3.00      2.01 o
  -5   2   0      127.05      129.68     14.01 o
  -4   2   0      185.01      188.10      5.38 o
  -3   2   0      233.97      254.27      7.13 o
  -2   2   0       77.67       86.24      3.76 o
  -1   2   0      228.68      221.77      7.63 o
   0   2   0     1070.21     1071.24     14.35 o
   1   2   0    16108.33    16547.82    187.11 o
   2   2   0        2.12        0.55      0.36 o
   3   2   0      502.87      477.24      7.75 o
   4   2   0      173.09      187.43      4.59 o
   5   2   0        0.73        1.17      0.75 o
   6   2   0        5.50        4.13      2.03 o
   7   2   0        0.27        1.34      1.40 o
   8   2   0        0.65        0.15      0.86 o
  -8   3   0        1.66       -1.66      1.66 o
  -7   3   0        1.04        0.67      0.94 o
  -6   3   0       50.08       56.41      7.48 o
  -5   3   0       49.71       58.90      6.88 o
  -4   3   0       78.29       90.10      7.76 o
  -3   3   0      111.01      137.17      4.78 o
  -2   3   0       12.70        9.43      1.95 o
  -1   3   0      811.44      746.35     21.90 o
   0   3   0      377.05      375.95      7.21 o
   1   3   0    11976.44    12084.63    113.37 o
   2   3   0       50.76       50.41      2.32 o
   3   3   0      283.26      305.26      6.18 o
   4   3   0       30.44       31.45      2.40 o
   5   3   0      215.50      219.39      8.84 o
   6   3   0       18.46       19.51      4.18 o
   7   3   0       10.36        9.03      3.22 o
  -7   4   0        3.88        4.62      2.53 o
  -6   4   0       21.05       18.89      4.33 o
  -5   4   0       49.98       41.62      5.98 o
  -4   4   0      100.15      120.71      6.32 o
  -3   4   0      114.83      106.20      5.35 o
  -2   4   0      173.44      174.54      8.99 o
  -1   4   0      115.21      117.09      4.12 o
   0   4   0      702.52      662.64      8.30 o
   1   4   0      130.38      132.30      3.78 o
   2   4   0       34.27       40.16      2.18 o
   3   4   0        0.79        0.30      0.48 o
   4   4   0        0.16        4.09      1.26 o
   5   4   0       85.97       84.51      5.77 o
   6   4   0        1.01        2.45      1.32 o
   7   4   0        2.28        2.05      1.49 o
  -7   5   0        2.30        6.10      2.89 o
  -6   5   0        0.20       -0.12      0.84 o
  -5   5   0       58.33       61.67      7.53 o
  -4   5   0        6.97        4.56      1.48 o
  -3   5   0       92.53       99.29      5.32 o
  -2   5   0       85.39       86.15      4.10 o
  -1   5   0        2.02        2.60      0.53 o
   0   5   0       37.34       35.49      1.70 o
   1   5   0      354.64      386.21      6.60 o
   2   5   0     1984.95     1963.69     30.14 o
   3   5   0        4.29        5.47      0.90 o
   4   5   0      354.51      364.00      9.11 o
   5   5   0        8.14        9.54      1.88 o
   6   5   0        9.40        8.06      2.00 o
   7   5   0        0.08        0.58      0.91 o
  -7   6   0        7.35        7.06      3.15 o
  -6   6   0       10.43       16.03      4.20 o
  -5   6   0      187.55      191.02      9.36 o
  -4   6   0       71.97       69.43      5.11 o
  -3   6   0        5.77        5.41      1.83 o
  -2   6   0       88.53       95.36      3.89 o
  -1   6   0       33.35       27.52      1.71 o
   0   6   0       40.39       43.64      2.09 o
   1   6   0      633.42      668.62     12.38 o
   2   6   0      254.30      280.93      7.33 o
   4   6   0        0.18       -0.91      0.91 o
   5   6   0        0.36        0.85      0.61 o
   6   6   0        2.08        4.32      1.62 o
   7   6   0        2.69        2.97      2.05 o
  -7   7   0        2.51        2.24      1.98 o
  -6   7   0        0.05        5.19      2.76 o
  -5   7   0       36.68       39.21      4.28 o
  -4   7   0       10.09        4.41      1.44 o
  -3   7   0       12.90       10.74      1.78 o
  -2   7   0       35.31       36.57      2.93 o
  -1   7   0        0.46        0.37      0.23 o
   0   7   0       25.75       33.12      2.28 o
   1   7   0        4.62        3.58      0.62 o
   2   7   0        3.31        3.72      0.84 o
   3   7   0        3.11        2.69      1.55 o
   4   7   0        1.25        1.77      0.82 o
   5   7   0        9.16       11.53      2.10 o
   6   7   0        3.65        4.52      1.49 o
  -6   8   0        7.72        9.14      3.29 o
  -5   8   0        7.79        6.49      1.32 o
  -4   8   0      192.91      194.53      6.97 o
  -3   8   0        0.00       -0.27      0.42 o
  -2   8   0       29.90       28.18      2.29 o
  -1   8   0       43.26       42.36      3.24 o
   0   8   0       15.72       23.07      1.77 o
   1   8   0        1.87        1.42      0.54 o
   2   8   0       17.31       18.20      3.44 o
   3   8   0       58.80       58.08      6.81 o
   4   8   0        1.92       14.75      2.52 o
   5   8   0        9.06       10.78      1.76 o
   6   8   0        2.74        1.80      1.03 o
  -6   9   0        3.69        7.04      1.81 o
  -5   9   0        0.65        0.48      0.84 o
  -4   9   0      184.67      190.07      7.10 o
  -3   9   0       69.28       70.12      4.70 o
  -2   9   0        0.81       -0.01      0.51 o
  -1   9   0        2.33        2.17      1.03 o
   0   9   0        1.89        4.95      1.35 o
   1   9   0        0.02       -1.18      1.41 o
   2   9   0        8.49        6.71      2.28 o
   3   9   0       10.08       34.11      5.60 o
   4   9   0        6.68        3.78      1.21 o
   5   9   0        6.21        3.48      1.10 o
   6   9   0        2.15        5.39      2.81 o
  -5  10   0        2.04        1.87      1.09 o
  -4  10   0        0.01        0.02      0.88 o
  -3  10   0        9.51        9.24      1.54 o
  -2  10   0        8.30        8.18      1.67 o
  -1  10   0       14.20       14.54      2.14 o
   0  10   0        4.73        5.90      1.40 o
   1  10   0        5.07        7.70      1.61 o
   2  10   0        0.54       -0.54      1.25 o
   3  10   0        0.36       -0.56      0.56 o
   4  10   0        0.42        0.53      1.05 o
   5  10   0        0.06        1.33      1.01 o
  -5  11   0        2.15        2.59      2.04 o
  -4  11   0        0.37       -0.92      0.92 o
  -3  11   0      134.49      154.11      7.52 o
  -2  11   0       16.50       16.60      2.34 o
  -1  11   0        0.71        1.02      2.11 o
   0  11   0        0.92        2.05      0.85 o
   1  11   0        2.83        1.42      0.95 o
   2  11   0        0.20       -0.62      0.86 o
   3  11   0        1.08        0.25      0.96 o
   4  11   0        1.21       -1.37      1.49 o
  -4  12   0        0.11        1.67      3.30 o
  -3  12   0       15.58       22.53      4.97 o
  -2  12   0        5.01        5.79      1.49 o
  -1  12   0        1.88        0.99      0.76 o
   0  12   0        0.36        1.77      0.92 o
   1  12   0        1.60       -0.17      1.34 o
   2  12   0        0.47       -1.53      1.53 o
   3  12   0        0.08        1.29      1.04 o
  -3  13   0        4.79        8.18      3.20 o
  -2  13   0        5.54        4.93      2.42 o
  -1  13   0        0.09       -0.45      0.58 o
   0  13   0        1.51        3.28      2.35 o
   1  13   0        0.48        0.88      0.98 o
   2  13   0        0.62        1.27      1.47 o
   0 -14   1        0.02        1.05      0.77 o
   1 -14   1        0.34       -1.29      1.29 o
  -2 -13   1        0.80        1.41      1.35 o
  -1 -13   1        0.00       -0.23      0.76 o
   0 -13   1        2.78        0.59      1.91 o
   1 -13   1        0.13        0.36      0.74 o
   2 -13   1        1.13        0.64      0.65 o
   3 -13   1        0.09       -2.07      2.07 o
  -4 -12   1        0.25        3.46      1.72 o
  -3 -12   1        1.34        3.70      2.42 o
  -2 -12   1        1.41       -0.86      1.39 o
  -1 -12   1        0.55       -0.08      2.65 o
   0 -12   1        1.70        2.80      1.12 o
   1 -12   1        0.19        0.07      0.48 o
   2 -12   1        0.05        0.13      0.63 o
   3 -12   1       40.11       35.37      4.41 o
   4 -12   1       25.24       24.42      4.39 o
  -4 -11   1       16.64       14.31      3.75 o
  -3 -11   1       40.74       34.52      5.67 o
  -2 -11   1        0.97        0.92      0.63 o
  -1 -11   1        0.07       -0.11      0.79 o
   0 -11   1        2.79        2.68      1.16 o
   1 -11   1       14.47       13.48      4.03 o
   2 -11   1        1.73        1.46      0.46 o
   3 -11   1        2.10        2.49      0.88 o
   4 -11   1        8.82        5.80      1.56 o
   5 -11   1        7.74        0.81      0.76 o
  -5 -10   1        0.04        0.41      0.98 o
  -4 -10   1        1.74        2.26      1.46 o
  -3 -10   1       12.96       10.65      3.03 o
  -2 -10   1        0.43        0.86      0.64 o
  -1 -10   1        1.47        1.76      1.61 o
   0 -10   1       40.95       41.45      3.65 o
   1 -10   1       11.10        8.43      1.59 o
   2 -10   1        0.74        0.31      0.60 o
   3 -10   1        9.42        8.45      2.78 o
   4 -10   1        6.79        6.76      2.15 o
   5 -10   1        2.84        2.72      1.07 o
  -6  -9   1        8.05       12.56      3.54 o
  -5  -9   1        0.23        1.94      0.93 o
  -4  -9   1        3.75        2.46      2.75 o
  -3  -9   1       12.57       12.99      3.15 o
  -2  -9   1       95.91       84.38      5.44 o
  -1  -9   1       25.92       22.91      2.64 o
   0  -9   1        6.90        6.54      1.41 o
   1  -9   1       42.45       42.16      3.51 o
   2  -9   1        2.17        2.11      1.16 o
   3  -9   1        0.68        2.25      0.90 o
   4  -9   1       26.00       26.03      2.59 o
   5  -9   1        2.33        0.19      0.90 o
   6  -9   1        6.83        4.11      2.38 o
  -6  -8   1        0.28       -0.67      0.67 o
  -5  -8   1        0.41        0.24      0.55 o
  -4  -8   1       72.69       70.62      5.35 o
  -3  -8   1      175.19      155.19     10.68 o
  -2  -8   1      604.20      586.15     14.74 o
  -1  -8   1      153.96      153.52      4.69 o
   0  -8   1        0.19        0.20      0.27 o
   1  -8   1       31.45       35.27      2.54 o
   2  -8   1        4.25        4.69      1.24 o
   3  -8   1       26.08       28.51      3.03 o
   4  -8   1        1.90        0.47      0.87 o
   5  -8   1        2.40        1.05      1.13 o
   6  -8   1        0.12       -0.77      1.74 o
  -6  -7   1        1.30        0.76      0.64 o
  -5  -7   1        1.15        0.91      0.61 o
  -4  -7   1       24.40       24.12      2.89 o
  -3  -7   1        2.51       -0.35      0.75 o
  -2  -7   1        5.51        2.92      0.81 o
  -1  -7   1       54.24       52.86      2.27 o
   0  -7   1       47.18       41.78      2.50 o
   1  -7   1       39.28       38.06      2.15 o
   2  -7   1       80.80       73.69      4.52 o
   3  -7   1        3.99        4.41      1.19 o
   4  -7   1       76.04       79.32      5.49 o
   5  -7   1        0.00        0.50      1.27 o
   6  -7   1        1.04        1.46      1.62 o
   7  -7   1        0.16       -1.86      1.86 o
  -7  -6   1        7.97        8.76      2.18 o
  -6  -6   1        1.68        1.13      0.85 o
  -5  -6   1       80.61       75.54      5.28 o
  -4  -6   1        7.86        6.53      1.14 o
  -3  -6   1      170.65      170.38      5.73 o
  -2  -6   1      750.30      749.80     12.73 o
  -1  -6   1     2401.84     2395.69     24.17 o
   0  -6   1      145.94      127.07      3.65 o
   1  -6   1       17.44       15.46      1.45 o
   2  -6   1       14.86       12.58      1.41 o
   3  -6   1       68.57       66.04      6.62 o
   4  -6   1        0.14        0.38      0.47 o
   5  -6   1       16.19       18.93      4.28 o
   6  -6   1        0.63        1.55      1.00 o
   7  -6   1        4.90        3.98      2.38 o
  -7  -5   1        5.95        7.44      2.56 o
  -6  -5   1        7.99        9.18      1.95 o
  -5  -5   1       30.21       32.29      3.80 o
  -4  -5   1       29.50       30.51      2.98 o
  -3  -5   1       17.55       16.83      1.65 o
  -2  -5   1       64.24       51.85      2.70 o
  -1  -5   1     2163.78     2162.53     24.93 o
   0  -5   1       50.66       55.84      2.15 o
   1  -5   1      187.83      173.83      4.78 o
   2  -5   1      288.58      319.92      9.43 o
   3  -5   1      125.31      124.43      5.37 o
   4  -5   1      170.94      181.00     17.29 o
   5  -5   1       58.76       63.17      7.62 o
   6  -5   1        3.33        5.63      2.58 o
   7  -5   1        0.40        0.43      1.14 o
  -7  -4   1       29.29       42.07      6.64 o
  -6  -4   1        7.56       12.19      2.29 o
  -5  -4   1       44.38       50.55      4.15 o
  -4  -4   1      141.84      148.04      5.37 o
  -3  -4   1       35.19       34.41      1.95 o
  -2  -4   1      287.67      266.12      6.06 o
  -1  -4   1      560.03      623.47      9.31 o
   0  -4   1      403.91      389.65      6.63 o
   1  -4   1      445.24      419.70      8.98 o
   2  -4   1       19.41       14.59      2.51 o
   3  -4   1       20.68       24.11      2.38 o
   4  -4   1      195.76      218.82     12.67 o
   5  -4   1       34.99       39.13      5.78 o
   6  -4   1        2.43        4.20      2.16 o
   7  -4   1        1.62        3.49      2.17 o
  -7  -3   1       20.91       21.43      4.74 o
  -6  -3   1        0.58        0.48      0.83 o
  -5  -3   1       74.53       73.58      4.97 o
  -4  -3   1       52.99       54.01      3.14 o
  -3  -3   1        0.34        0.18      0.34 o
  -2  -3   1        9.95       10.03      0.89 o
  -1  -3   1     2280.69     2168.12     23.12 o
   0  -3   1    20634.03    21434.02    193.71 o
   1  -3   1     1406.77     1332.85     27.68 o
   2  -3   1        2.89        2.55      0.60 o
   3  -3   1       37.65       51.61      3.40 o
   4  -3   1      160.38      159.98     10.48 o
   5  -3   1       28.46       28.45      4.81 o
   6  -3   1        0.49       -0.62      1.10 o
   7  -3   1        0.76        2.75      2.23 o
   8  -3   1        8.03       16.03      4.89 o
  -8  -2   1        0.04        1.34      1.45 o
  -7  -2   1       29.00       36.46      6.15 o
  -6  -2   1       43.55       47.84      6.56 o
  -5  -2   1        0.69        0.31      0.60 o
  -4  -2   1      142.14      124.08      3.68 o
  -3  -2   1       35.94       30.18      1.72 o
  -2  -2   1      125.85      129.26      3.52 o
  -1  -2   1     1469.49     1388.55     17.56 o
   0  -2   1      134.34      130.06      3.18 o
   1  -2   1       24.17       23.40      2.24 o
   2  -2   1      178.54      200.85      5.68 o
   3  -2   1       58.38       70.39      3.14 o
   4  -2   1        0.40       -0.08      0.32 o
   5  -2   1       13.22       12.69      2.14 o
   6  -2   1        6.52       10.22      3.20 o
   7  -2   1        6.47        6.09      2.82 o
   8  -2   1        0.58        1.92      1.71 o
  -8  -1   1        0.12        0.98      1.29 o
  -7  -1   1        1.92        3.40      1.98 o
  -6  -1   1        6.45        5.40      2.21 o
  -5  -1   1        0.01        0.30      0.50 o
  -4  -1   1        2.24        0.66      0.29 o
  -3  -1   1       53.79       58.39      2.10 o
  -2  -1   1       73.89       71.56      2.10 o
  -1  -1   1      121.88       97.06      2.49 o
   1  -1   1     6988.23     6873.43     78.72 o
   2  -1   1      354.66      370.62     19.48 o
   3  -1   1        0.26        0.35      0.36 o
   4  -1   1      107.83      117.10      8.16 o
   5  -1   1       93.79       93.66      5.91 o
   6  -1   1        9.99        7.10      2.49 o
   7  -1   1        0.71        3.33      1.79 o
   8  -1   1        0.44        1.89      1.77 o
  -8   0   1        4.96        2.51      2.21 o
  -7   0   1       14.38       10.00      3.18 o
  -6   0   1      210.24      227.24     14.41 o
  -5   0   1       19.80       17.60      3.47 o
  -4   0   1      221.83      250.27      5.46 o
  -3   0   1      537.35      517.16      8.25 o
  -2   0   1      739.87      736.74     12.67 o
  -1   0   1      201.62      191.52      4.41 o
   1   0   1      607.43      568.89     12.88 o
   2   0   1       18.05       18.25      1.54 o
   3   0   1      185.28      197.69      6.55 o
   4   0   1       32.99       31.51      2.37 o
   5   0   1       38.96       45.57      5.87 o
   6   0   1        0.07        0.68      1.02 o
   7   0   1        0.29        0.77      1.15 o
   8   0   1        1.28        3.29      2.19 o
  -8   1   1        8.13        8.57      3.52 o
  -7   1   1        2.69        3.98      2.36 o
  -6   1   1       84.48      101.54      9.62 o
  -5   1   1       62.55       58.67      6.62 o
  -4   1   1      116.84      125.37      4.31 o
  -3   1   1      354.54      394.60      8.32 o
  -2   1   1       29.55       34.07      1.62 o
  -1   1   1      451.05      443.37     13.17 o
   1   1   1     1062.12      995.61     10.92 o
   2   1   1       70.39       81.79      2.62 o
   3   1   1       24.47       28.65      2.37 o
   4   1   1       76.84       67.52      3.54 o
   5   1   1      141.35      163.57     11.21 o
   6   1   1       86.02       82.63      8.89 o
   7   1   1        0.23        0.64      1.15 o
   8   1   1        3.58        4.65      2.53 o
  -8   2   1        1.81        1.53      1.65 o
  -7   2   1        9.20       10.95      3.45 o
  -6   2   1       28.15       27.59      5.06 o
  -5   2   1       80.02       74.83      7.60 o
  -4   2   1       33.35       28.09      2.33 o
  -3   2   1      867.92      959.99     14.79 o
  -2   2   1      137.57      132.54      3.97 o
  -1   2   1       15.01       10.95      1.58 o
   0   2   1       68.38       63.98      2.22 o
   1   2   1      207.19      201.22      4.35 o
   2   2   1      216.12      217.63      4.60 o
   3   2   1        4.87        7.40      0.95 o
   4   2   1      162.53      152.92      5.46 o
   5   2   1        3.30        4.60      1.95 o
   6   2   1        3.50        3.74      2.23 o
   7   2   1        3.97        4.89      2.57 o
  -8   3   1        3.56        7.02      3.10 o
  -7   3   1       14.96       25.01      5.34 o
  -6   3   1       24.01       17.81      4.16 o
  -5   3   1      518.07      526.56     21.82 o
  -4   3   1        3.35        4.10      1.03 o
  -3   3   1       44.56       50.36      2.89 o
  -2   3   1      208.73      227.32      6.80 o
  -1   3   1      612.73      587.69     11.83 o
   0   3   1      462.43      457.98     10.88 o
   1   3   1     1232.78     1142.54     25.31 o
   2   3   1       43.25       42.13      2.47 o
   3   3   1        9.95       19.29      2.32 o
   4   3   1       16.22       23.30      2.44 o
   5   3   1        1.51        1.41      1.44 o
   6   3   1       31.18       27.03      5.00 o
   7   3   1       30.95       34.88      6.28 o
  -7   4   1        1.41       -0.52      1.11 o
  -6   4   1        8.23       12.63      3.60 o
  -5   4   1       69.08       71.50      7.75 o
  -4   4   1       14.66       14.06      2.20 o
  -3   4   1      156.40      167.66      5.61 o
  -2   4   1        5.01        7.21      1.85 o
  -1   4   1       38.05       33.66      1.97 o
   0   4   1        0.68        0.21      0.18 o
   1   4   1      261.86      251.13      6.86 o
   2   4   1       39.72       41.23      2.16 o
   3   4   1       52.05       42.55      2.56 o
   4   4   1       36.13       40.32      3.26 o
   5   4   1       12.13        9.62      1.83 o
   6   4   1        3.01        0.95      0.78 o
   7   4   1        1.74        3.30      2.54 o
  -7   5   1       15.04       14.80      4.32 o
  -6   5   1       19.16       23.41      4.98 o
  -5   5   1       33.88       28.54      3.52 o
  -4   5   1      268.55      277.62     11.59 o
  -3   5   1        8.75        8.75      1.63 o
  -2   5   1       84.26       77.00      3.63 o
  -1   5   1       10.00       10.33      1.06 o
   0   5   1        6.22        3.38      0.55 o
   1   5   1        3.87        5.21      0.70 o
   2   5   1      209.77      236.46      5.31 o
   3   5   1        0.01       -0.09      0.40 o
   4   5   1        0.46       -0.06      0.43 o
   5   5   1        0.01       -0.26      0.47 o
   6   5   1        0.47       -0.53      0.95 o
   7   5   1        1.36        0.57      0.90 o
  -7   6   1        0.30        3.82      1.98 o
  -6   6   1        0.70        4.90      2.46 o
  -5   6   1        0.21        1.59      0.98 o
  -4   6   1      419.95      442.87     13.97 o
  -3   6   1        1.14        1.05      0.48 o
  -2   6   1       16.64       14.93      1.68 o
  -1   6   1        2.53        2.02      0.57 o
   0   6   1      133.21      145.94      3.94 o
   1   6   1       32.09       34.78      2.29 o
   2   6   1       25.10       33.31      2.45 o
   3   6   1       32.19       30.02      4.29 o
   4   6   1       84.34       88.27      5.21 o
   5   6   1       38.10       32.79      3.40 o
   6   6   1        0.46        0.83      1.26 o
   7   6   1        0.84        0.53      1.10 o
  -7   7   1        2.62        1.98      1.77 o
  -6   7   1        1.60        1.88      1.01 o
  -5   7   1       10.82       10.07      2.14 o
  -4   7   1       15.42       15.15      1.79 o
  -3   7   1        6.71        6.79      1.30 o
  -2   7   1        4.17        2.54      0.80 o
  -1   7   1        1.33        0.27      0.39 o
   0   7   1        0.23        0.05      0.42 o
   1   7   1       24.58       26.51      1.89 o
   2   7   1        0.91        0.13      1.17 o
   3   7   1        0.00       -0.36      0.36 o
   4   7   1        0.95        0.26      1.02 o
   5   7   1        0.86        0.74      0.43 o
   6   7   1        1.82        2.50      1.65 o
  -6   8   1        6.95        6.03      2.65 o
  -5   8   1        5.15        5.30      1.22 o
  -4   8   1        4.78        4.21      1.17 o
  -3   8   1      199.30      198.40      7.62 o
  -2   8   1        1.49        1.06      0.54 o
  -1   8   1        9.44       13.40      1.80 o
   0   8   1       30.57       34.39      2.43 o
   1   8   1       17.22       17.64      1.82 o
   2   8   1        3.96        2.07      1.53 o
   3   8   1        1.48        2.75      0.90 o
   4   8   1        4.89        5.11      2.15 o
   5   8   1        2.44        1.82      0.71 o
   6   8   1        0.34        0.79      1.15 o
  -6   9   1        2.69        6.30      1.88 o
  -5   9   1        1.10        0.40      0.78 o
  -4   9   1        0.01        0.13      0.66 o
  -3   9   1       61.71       68.92      4.38 o
  -2   9   1        0.03        0.09      0.96 o
  -1   9   1       19.07       18.70      2.26 o
   0   9   1        1.34        1.23      0.52 o
   1   9   1        3.60        4.66      1.23 o
   2   9   1        6.55       10.96      2.97 o
   3   9   1        0.17        0.95      0.67 o
   4   9   1        0.26       -0.33      0.46 o
   5   9   1        9.96        8.23      2.18 o
  -5  10   1        0.01        0.26      0.98 o
  -4  10   1        1.05        3.98      1.72 o
  -3  10   1       59.18       63.47      4.37 o
  -2  10   1        1.40        3.18      1.10 o
  -1  10   1        6.04        7.56      1.52 o
   0  10   1        1.63        0.96      0.62 o
   1  10   1        4.65        2.81      1.46 o
   2  10   1        0.51       -2.01      2.01 o
   3  10   1        0.11       -0.85      0.85 o
   4  10   1        2.73        2.58      1.81 o
   5  10   1        0.59       -1.42      1.51 o
  -5  11   1        6.31       10.62      2.62 o
  -4  11   1        1.58       -0.23      0.61 o
  -3  11   1        0.34       -1.46      1.70 o
  -2  11   1       46.15       53.69      7.17 o
  -1  11   1        0.07       -0.62      0.65 o
   0  11   1        6.79        7.69      1.70 o
   1  11   1        0.14       -1.71      1.71 o
   2  11   1        0.05       -1.19      1.25 o
   3  11   1        1.27        0.15      0.87 o
   4  11   1        0.18        2.85      1.99 o
  -4  12   1        3.80        4.33      2.47 o
  -3  12   1        0.21       -1.04      1.36 o
  -2  12   1       28.71       28.40      5.69 o
  -1  12   1       15.22       17.29      2.53 o
   0  12   1       12.93       12.61      2.33 o
   1  12   1        1.98        0.37      1.57 o
   2  12   1        0.02        1.80      1.69 o
   3  12   1        5.62        6.38      2.52 o
  -2  13   1        1.47        0.05      0.71 o
  -1  13   1        7.20        8.90      3.02 o
   0  13   1        4.37        4.99      2.58 o
   1  13   1        0.12        1.40      1.41 o
   2  13   1        0.98       -1.78      1.78 o
   0 -14   2        0.21        0.84      1.51 o
   1 -14   2        0.28        0.70      1.00 o
  -2 -13   2        0.07        1.46      1.12 o
  -1 -13   2        0.01       -0.91      0.91 o
   0 -13   2        9.49        9.96      2.70 o
   1 -13   2        2.92        1.53      1.18 o
   2 -13   2        1.07        2.78      1.14 o
   3 -13   2        0.36        0.19      0.68 o
  -4 -12   2        2.73        0.93      1.28 o
  -3 -12   2       20.76       19.42      4.38 o
  -2 -12   2        6.22        3.73      1.81 o
  -1 -12   2        0.03       -0.85      0.85 o
   0 -12   2        6.51        4.80      1.80 o
   1 -12   2        0.00       -0.60      0.69 o
   2 -12   2        0.22        0.67      0.63 o
   3 -12   2        0.18       -0.37      0.41 o
   4 -12   2        0.14        0.37      4.18 o
  -4 -11   2        0.21       -1.11      1.11 o
  -3 -11   2      102.88       93.95      9.07 o
  -2 -11   2       56.15       54.27      7.73 o
  -1 -11   2       22.91       23.82      2.94 o
   0 -11   2        0.05       -0.68      0.68 o
   1 -11   2       29.65       32.23      3.41 o
   2 -11   2        7.15        6.05      1.58 o
   3 -11   2        9.36       10.17      1.70 o
   4 -11   2        1.47        1.24      0.86 o
   5 -11   2        0.05        0.24      0.98 o
  -5 -10   2        0.95        1.68      1.41 o
  -4 -10   2       30.68       32.08      5.96 o
  -3 -10   2        3.33        2.23      1.73 o
  -2 -10   2        0.12        0.32      0.73 o
  -1 -10   2        1.39       -0.54      0.76 o
   0 -10   2        3.92        1.84      0.79 o
   1 -10   2        7.66        7.98      1.66 o
   2 -10   2        0.00       -0.36      0.45 o
   3 -10   2        0.86       -0.21      0.56 o
   4 -10   2        0.68       -0.72      0.75 o
   5 -10   2        1.96        1.94      1.07 o
  -6  -9   2        0.00        2.32      1.82 o
  -5  -9   2        7.15        7.61      1.73 o
  -4  -9   2       10.98        9.78      1.89 o
  -3  -9   2       11.12       11.21      2.06 o
  -2  -9   2      361.22      363.80     12.58 o
  -1  -9   2       74.49       63.80      3.55 o
   0  -9   2      120.29      125.59      5.03 o
   1  -9   2        5.61        6.24      1.38 o
   2  -9   2       12.38       14.81      1.79 o
   3  -9   2       16.97       16.78      2.46 o
   4  -9   2        0.22        1.22      0.60 o
   5  -9   2        1.36        0.77      0.54 o
   6  -9   2        0.59        1.72      1.65 o
  -6  -8   2        2.33        3.02      1.27 o
  -5  -8   2        2.42        1.64      0.86 o
  -4  -8   2        5.21        3.59      1.24 o
  -3  -8   2      354.81      375.34     24.72 o
  -2  -8   2       61.22       52.97      2.71 o
  -1  -8   2       27.23       27.32      2.15 o
   0  -8   2        6.50        6.10      0.87 o
   1  -8   2        1.55        0.63      0.55 o
   2  -8   2       22.98       21.93      2.56 o
   3  -8   2        0.69        1.25      0.82 o
   4  -8   2        1.48        1.54      0.76 o
   5  -8   2        0.60        1.80      1.00 o
   6  -8   2        0.52        0.72      1.40 o
  -7  -7   2        2.62        3.47      2.18 o
  -6  -7   2        2.07        2.56      2.24 o
  -5  -7   2        0.05        0.07      0.47 o
  -4  -7   2       92.49       96.13      4.66 o
  -3  -7   2        1.92        1.94      0.66 o
  -2  -7   2        7.68        9.61      1.30 o
  -1  -7   2       60.33       69.37      2.53 o
   0  -7   2       16.41       16.38      1.36 o
   1  -7   2        5.45        4.43      0.74 o
   2  -7   2      166.82      182.57      6.04 o
   3  -7   2       18.48       21.22      2.53 o
   4  -7   2       87.16       86.71      5.47 o
   5  -7   2        0.78        1.42      1.97 o
   6  -7   2        0.76        3.15      2.20 o
   7  -7   2        5.27        3.50      2.35 o
  -7  -6   2       20.01       20.52      3.19 o
  -6  -6   2        9.98       13.75      2.41 o
  -5  -6   2       39.70       39.00      3.78 o
  -4  -6   2       49.27       52.65      3.93 o
  -3  -6   2       26.67       27.55      2.22 o
  -2  -6   2      434.55      451.17      9.04 o
  -1  -6   2      679.94      655.00     13.05 o
   0  -6   2       42.69       47.53      2.42 o
   1  -6   2      985.88     1013.27     15.00 o
   2  -6   2       44.12       39.70      2.59 o
   3  -6   2       16.06       14.43      1.91 o
   4  -6   2        1.42        0.67      0.67 o
   5  -6   2        2.18       -0.39      1.76 o
   6  -6   2        0.36       -2.34      2.34 o
   7  -6   2        0.30       -2.13      2.13 o
  -7  -5   2       10.30       11.68      2.50 o
  -6  -5   2        2.90        2.92      3.05 o
  -5  -5   2        4.81        5.05      1.25 o
  -4  -5   2        0.52        1.21      0.80 o
  -3  -5   2        5.38        3.66      0.57 o
  -2  -5   2      869.88      885.95     13.21 o
  -1  -5   2       76.67       70.80      2.32 o
   0  -5   2      152.01      135.05      3.29 o
   1  -5   2       75.94       78.80      3.16 o
   2  -5   2      672.92      714.38     15.13 o
   3  -5   2       52.30       49.68      2.89 o
   4  -5   2       44.82       50.13      6.12 o
   5  -5   2      123.27      109.39     10.07 o
   6  -5   2        0.59       -0.06      1.64 o
   7  -5   2        0.07       -2.29      2.29 o
  -7  -4   2        2.61       -1.35      2.84 o
  -6  -4   2        0.79        0.42      0.90 o
  -5  -4   2       13.65       12.00      2.07 o
  -4  -4   2       23.94       28.02      2.24 o
  -3  -4   2       16.92       20.76      1.99 o
  -2  -4   2        0.96        0.30      0.23 o
  -1  -4   2      325.03      295.47      5.54 o
   0  -4   2      101.05      101.16      2.48 o
   1  -4   2       19.19       25.71      1.65 o
   2  -4   2     1349.26     1352.38     22.57 o
   3  -4   2      215.00      202.55      6.89 o
   4  -4   2       14.98       16.16      3.45 o
   5  -4   2        1.57        1.40      1.27 o
   6  -4   2       13.25       16.53      4.19 o
   7  -4   2        0.00       -1.52      1.52 o
  -7  -3   2       24.01       20.59      4.40 o
  -6  -3   2       53.03       53.87      4.76 o
  -5  -3   2        0.46        0.00      0.65 o
  -4  -3   2       14.59       16.65      1.48 o
  -3  -3   2       14.17       13.96      1.16 o
  -2  -3   2      620.54      628.83      8.02 o
  -1  -3   2     2939.68     2915.57     29.56 o
   0  -3   2      565.05      533.00      6.20 o
   1  -3   2     4580.54     4564.70     55.97 o
   2  -3   2      696.79      789.91     13.42 o
   3  -3   2      102.14      109.53      7.71 o
   4  -3   2        0.20        0.19      0.76 o
   5  -3   2       54.06       43.42      6.02 o
   6  -3   2       34.25       36.06      6.10 o
   7  -3   2        0.19        0.65      0.94 o
  -8  -2   2        0.37        1.47      1.60 o
  -7  -2   2        3.59       -0.77      1.23 o
  -6  -2   2       45.72       50.46      4.57 o
  -5  -2   2        0.72        0.84      0.71 o
  -4  -2   2      109.79      115.86      3.62 o
  -3  -2   2       74.50       75.43      2.72 o
  -2  -2   2      406.02      390.23      5.69 o
  -1  -2   2      705.11      668.13      8.40 o
   0  -2   2     2865.93     2781.24     31.78 o
   1  -2   2     3172.04     3242.87     57.16 o
   2  -2   2      432.34      402.22     17.73 o
   3  -2   2      197.85      205.16      6.71 o
   4  -2   2       65.74       61.15      3.38 o
   5  -2   2       10.37        9.09      1.78 o
   6  -2   2       93.24       87.42      9.37 o
   7  -2   2        0.58        0.57      1.15 o
   8  -2   2        0.04        0.75      1.52 o
  -8  -1   2        0.73       -1.75      1.75 o
  -7  -1   2        4.43        5.17      2.29 o
  -6  -1   2       39.15       46.49      6.18 o
  -5  -1   2        1.33        1.29      0.48 o
  -4  -1   2       62.94       51.19      2.35 o
  -3  -1   2      173.09      195.79      4.37 o
  -2  -1   2       34.48       32.73      1.51 o
  -1  -1   2      184.02      180.42      2.78 o
   0  -1   2      154.89      135.28      4.13 o
   1  -1   2       78.19       68.40      3.76 o
   2  -1   2      700.17      651.89     17.71 o
   3  -1   2      757.13      805.90     15.79 o
   4  -1   2        1.74        2.00      0.64 o
   5  -1   2      154.07      162.92     10.93 o
   6  -1   2       23.27       22.56      4.91 o
   7  -1   2        4.66        5.35      2.41 o
   8  -1   2        0.25        1.46      1.63 o
  -8   0   2        0.85        0.06      1.35 o
  -7   0   2        1.85        1.06      1.54 o
  -6   0   2       55.86       60.92      7.19 o
  -5   0   2      115.25      110.13      4.99 o
  -4   0   2       61.41       58.93      2.50 o
  -3   0   2      141.31      160.27      3.92 o
  -2   0   2       19.79       16.71      0.92 o
  -1   0   2       28.03       30.92      1.24 o
   0   0   2     1223.54     1195.19     21.17 o
   1   0   2      468.96      448.50     11.54 o
   2   0   2      175.60      178.80      8.04 o
   3   0   2      971.39     1067.79     26.85 o
   4   0   2       53.44       58.42      4.00 o
   5   0   2       13.26       14.06      4.38 o
   6   0   2       93.13       88.65      9.53 o
   7   0   2       48.71       52.27      8.00 o
   8   0   2        0.92        1.22      1.66 o
  -8   1   2        0.33       -0.57      1.28 o
  -7   1   2       10.11        8.60      3.20 o
  -6   1   2        0.54       -0.83      1.05 o
  -5   1   2       55.84       52.20      3.84 o
  -4   1   2       70.69       76.84      3.35 o
  -3   1   2       95.94       83.51      2.79 o
  -2   1   2      295.79      288.87      7.52 o
  -1   1   2       50.78       48.55      2.18 o
   0   1   2       27.63       22.72      1.87 o
   1   1   2     1189.79     1125.89     23.77 o
   2   1   2      144.83      147.55      4.60 o
   3   1   2       56.57       49.78      4.09 o
   4   1   2       25.70       24.49      4.83 o
   5   1   2       16.53       14.97      3.46 o
   6   1   2      121.25      128.74     11.31 o
   7   1   2        0.21        2.27      2.14 o
  -8   2   2        3.09        4.06      2.48 o
  -7   2   2        3.04        3.50      2.00 o
  -6   2   2        7.09        3.76      1.85 o
  -5   2   2       63.12       53.10      6.26 o
  -4   2   2        2.04        2.55      0.63 o
  -3   2   2        1.22        1.89      0.51 o
  -2   2   2       40.74       35.19      2.31 o
  -1   2   2      364.24      363.61      7.46 o
   0   2   2       19.81       18.87      1.00 o
   1   2   2       63.35       64.75      4.28 o
   2   2   2       79.39       71.66      3.07 o
   3   2   2      112.09      115.15      5.39 o
   4   2   2      213.17      214.02      7.81 o
   5   2   2       65.24       68.12      7.44 o
   6   2   2        0.38       -0.65      1.26 o
   7   2   2       12.81       20.45      4.94 o
  -7   3   2        0.15        3.53      2.28 o
  -6   3   2       42.34       40.01      6.17 o
  -5   3   2       26.06       23.00      4.29 o
  -4   3   2      211.61      213.53      8.73 o
  -3   3   2       13.21       17.60      1.74 o
  -2   3   2       57.13       62.87      3.45 o
  -1   3   2       47.68       42.47      1.43 o
   0   3   2       14.18       16.68      1.30 o
   1   3   2      390.20      373.24      5.62 o
   2   3   2      633.57      675.87     18.55 o
   3   3   2       16.70       20.21      1.98 o
   4   3   2      209.66      224.36     19.05 o
   5   3   2       79.75       66.46      6.24 o
   6   3   2       24.56       33.81      5.76 o
   7   3   2        0.00        3.67      2.19 o
  -7   4   2        0.96        3.73      2.39 o
  -6   4   2        6.14        5.74      2.39 o
  -5   4   2       16.83       17.95      2.74 o
  -4   4   2       37.39       35.56      3.59 o
  -3   4   2      164.63      167.51      5.74 o
  -2   4   2        0.44        0.86      0.26 o
  -1   4   2      375.49      351.56      5.58 o
   0   4   2       25.24       20.42      1.65 o
   1   4   2       15.61       19.21      2.62 o
   2   4   2       68.96       74.11      3.20 o
   3   4   2        4.79        5.82      0.94 o
   4   4   2        3.29        3.54      2.75 o
   5   4   2        0.33       -1.12      1.20 o
   6   4   2        0.89        1.73      1.52 o
   7   4   2        9.26        5.78      2.21 o
  -7   5   2        0.87        1.62      1.55 o
  -6   5   2        0.01        2.67      1.87 o
  -5   5   2       30.73       30.54      3.72 o
  -4   5   2       15.18       13.15      2.23 o
  -3   5   2        1.33        0.73      0.36 o
  -2   5   2      146.43      152.48      4.37 o
  -1   5   2        3.81        4.33      0.92 o
   0   5   2       32.42       31.46      1.77 o
   1   5   2        0.47       -0.08      0.36 o
   2   5   2       79.39       73.05      2.64 o
   3   5   2        9.81       12.45      1.59 o
   4   5   2        3.38        5.74      1.21 o
   5   5   2       41.14       37.10      5.68 o
   6   5   2        1.95        5.75      2.42 o
   7   5   2        3.56        2.86      1.77 o
  -7   6   2        0.18        3.89      2.41 o
  -6   6   2        5.75        6.78      2.11 o
  -5   6   2       46.28       48.61      4.78 o
  -4   6   2       53.59       49.86      3.00 o
  -3   6   2       83.05       87.11      4.06 o
  -2   6   2       43.44       47.76      7.84 o
  -1   6   2      170.38      168.06      4.43 o
   0   6   2       20.35       15.41      1.24 o
   1   6   2        4.44        3.40      0.98 o
   2   6   2       73.67       76.90      3.18 o
   3   6   2        4.66        5.27      1.04 o
   4   6   2        4.48        4.51      1.16 o
   5   6   2        2.90        3.57      1.74 o
   6   6   2        4.25        7.22      2.64 o
   7   6   2        5.52        5.63      2.69 o
  -7   7   2        0.16        1.59      1.56 o
  -6   7   2        7.05        1.30      2.10 o
  -5   7   2       11.19       12.69      1.72 o
  -4   7   2       13.56       12.68      1.54 o
  -3   7   2       75.16       76.08      3.87 o
  -2   7   2      112.33      110.13      5.72 o
  -1   7   2        2.22        0.82      0.43 o
   0   7   2       21.45       23.42      1.83 o
   1   7   2        2.34        3.94      1.05 o
   2   7   2        3.88        4.65      0.95 o
   3   7   2        1.67        1.78      0.97 o
   4   7   2        4.71        4.32      1.13 o
   5   7   2        6.14        6.59      3.86 o
   6   7   2        0.08        2.09      1.67 o
  -6   8   2        0.07        0.19      1.46 o
  -5   8   2        1.22        2.43      1.23 o
  -4   8   2       14.99       13.56      1.61 o
  -3   8   2       71.06       74.96      4.04 o
  -2   8   2        6.29        5.47      1.43 o
  -1   8   2       22.33       21.86      1.80 o
   0   8   2       14.11       15.31      1.94 o
   1   8   2        1.10        1.64      0.78 o
   2   8   2        7.00        8.20      2.63 o
   3   8   2       16.07       17.81      2.30 o
   4   8   2        1.85        1.48      0.71 o
   5   8   2        1.15        3.18      1.46 o
   6   8   2        6.40        4.17      2.49 o
  -6   9   2        0.68        0.18      0.91 o
  -5   9   2        0.13        1.50      1.08 o
  -4   9   2       30.22       30.39      5.70 o
  -3   9   2        2.92        1.26      1.11 o
  -2   9   2       77.63       81.97      4.54 o
  -1   9   2      123.34      119.67      5.73 o
   0   9   2       40.38       38.28      3.58 o
   1   9   2        1.86        0.95      0.65 o
   2   9   2        3.23        1.83      0.87 o
   3   9   2       29.88       34.66      3.02 o
   4   9   2        0.37       -0.46      1.24 o
   5   9   2        3.69        3.66      2.12 o
  -5  10   2        0.15        1.36      1.04 o
  -4  10   2        5.00        1.99      0.80 o
  -3  10   2        0.33        0.60      0.73 o
  -2  10   2       11.33        9.57      1.57 o
  -1  10   2        0.18       -0.21      0.67 o
   0  10   2        0.73        0.66      1.44 o
   1  10   2        1.95        1.42      0.75 o
   2  10   2        2.50        2.69      1.74 o
   3  10   2        1.02        1.34      1.05 o
   4  10   2        0.25       -0.72      1.29 o
   5  10   2        0.32        0.45      1.00 o
  -4  11   2        1.01        1.06      1.52 o
  -3  11   2       11.73       10.60      3.45 o
  -2  11   2        0.14       -0.24      1.56 o
  -1  11   2        1.91        2.99      1.11 o
   0  11   2       22.34       26.58      5.09 o
   1  11   2        4.17        0.87      1.02 o
   2  11   2       18.57       15.24      4.10 o
   3  11   2        0.00       -0.33      1.01 o
   4  11   2        5.80        4.06      2.58 o
  -3  12   2        9.03        7.31      3.33 o
  -2  12   2        1.12       -0.87      1.50 o
  -1  12   2        4.09        9.98      3.16 o
   0  12   2        9.62       11.26      3.49 o
   1  12   2       17.32       13.99      3.90 o
   2  12   2        0.73        0.89      1.15 o
   3  12   2        2.36       -1.53      1.61 o
  -2  13   2        1.56        4.76      2.62 o
  -1  13   2        3.13        2.34      1.78 o
   0  13   2        0.07        0.98      1.43 o
   1  13   2        0.93        1.11      1.69 o
  -1 -14   3        4.22        1.22      2.13 o
   0 -14   3        0.01        0.38      1.88 o
   1 -14   3        1.20        1.06      2.30 o
  -3 -13   3        0.29       -1.92      1.92 o
  -2 -13   3        0.30        0.57      1.82 o
  -1 -13   3        5.93        6.83      1.80 o
   0 -13   3        1.70        0.93      1.83 o
   1 -13   3        8.13        5.42      1.53 o
   2 -13   3        5.42        7.48      3.50 o
   3 -13   3        0.21       -0.21      1.51 o
  -4 -12   3        7.96        6.43      1.90 o
  -3 -12   3        1.50        0.00      0.79 o
  -2 -12   3       60.29       63.56      5.27 o
  -1 -12   3        3.20        2.53      0.96 o
   0 -12   3       20.49       20.70      2.89 o
   1 -12   3        0.71        1.77      0.88 o
   2 -12   3        1.44        0.92      0.72 o
   3 -12   3        0.24        0.68      0.54 o
   4 -12   3        0.34        1.78      1.81 o
  -4 -11   3        3.51        1.98      0.84 o
  -3 -11   3      105.75      107.75     11.27 o
  -2 -11   3        1.79        1.33      0.59 o
  -1 -11   3        4.76        4.97      1.42 o
   0 -11   3       15.40       14.65      2.28 o
   1 -11   3        3.25        4.38      1.24 o
   2 -11   3        1.68        2.27      1.26 o
   3 -11   3       10.19       11.27      1.82 o
   4 -11   3        3.19        2.75      1.38 o
   5 -11   3        0.06       -0.41      1.29 o
  -5 -10   3        0.36        0.41      0.85 o
  -4 -10   3       16.71       13.92      3.75 o
  -3 -10   3       30.30       31.15      3.52 o
  -2 -10   3       10.03        8.35      1.80 o
  -1 -10   3        1.67        1.19      0.48 o
   0 -10   3       34.92       37.12      3.44 o
   1 -10   3        0.01        0.08      0.50 o
   2 -10   3        9.19        9.46      1.52 o
   3 -10   3        4.03        1.73      0.72 o
   4 -10   3        0.06        0.01      0.50 o
   5 -10   3        1.00        1.74      1.04 o
  -6  -9   3        7.02        6.19      2.79 o
  -5  -9   3        0.93        1.11      3.98 o
  -4  -9   3       11.47       12.34      2.65 o
  -3  -9   3       12.04       16.85      2.05 o
  -2  -9   3      193.70      197.57      6.37 o
  -1  -9   3       34.97       37.76      2.64 o
   0  -9   3        0.00       32.42      6.64 o
   1  -9   3      174.81      201.15      6.53 o
   2  -9   3        2.89        2.37      1.40 o
   3  -9   3        0.05        6.02      2.77 o
   4  -9   3       45.83       48.06      4.56 o
   5  -9   3        4.64        2.89      1.13 o
   6  -9   3        3.88        0.72      1.10 o
  -6  -8   3        0.13       -0.32      0.89 o
  -5  -8   3        0.12       -0.32      0.57 o
  -4  -8   3       10.58        7.88      1.57 o
  -3  -8   3       14.33       13.31      2.06 o
  -2  -8   3       30.41       28.34      1.90 o
  -1  -8   3       87.91       90.65      3.84 o
   0  -8   3        0.09        0.32      0.42 o
   1  -8   3      137.82      140.86      4.47 o
   2  -8   3      151.25      149.33      6.92 o
   3  -8   3       11.62       10.66      1.94 o
   4  -8   3       27.95       30.16      3.15 o
   5  -8   3       27.87       20.62      4.74 o
   6  -8   3        2.18        0.93      1.28 o
  -6  -7   3        1.49        1.99      2.15 o
  -5  -7   3        0.06        0.84      0.71 o
  -4  -7   3        0.03        0.64      0.57 o
  -3  -7   3        1.08        0.21      0.37 o
  -2  -7   3       10.16       11.30      1.08 o
  -1  -7   3      173.96      165.51      4.40 o
   0  -7   3       16.00       15.73      1.31 o
   1  -7   3        4.66        3.43      0.65 o
   2  -7   3      472.85      479.95     10.47 o
   3  -7   3        4.13        5.40      1.17 o
   4  -7   3       26.34       27.77      2.92 o
   5  -7   3       48.06       53.31      7.35 o
   6  -7   3        0.02        0.34      1.15 o
   7  -7   3        0.09       -2.53      2.53 o
  -7  -6   3        8.03        7.86      2.93 o
  -6  -6   3        0.58        1.41      0.83 o
  -5  -6   3        0.38       -0.94      0.94 o
  -4  -6   3       11.95        9.88      1.71 o
  -3  -6   3        7.38       13.14      1.52 o
  -2  -6   3       19.10       19.04      2.17 o
  -1  -6   3      337.71      355.35      6.01 o
   0  -6   3      157.99      169.79      3.99 o
   1  -6   3      563.57      536.86      9.97 o
   2  -6   3      190.81      239.50      6.78 o
   3  -6   3       24.81       28.53      2.51 o
   4  -6   3        0.75        0.46      1.01 o
   5  -6   3       71.04       66.06      8.06 o
   6  -6   3       11.52       10.49      3.60 o
   7  -6   3        2.17        2.91      2.15 o
  -7  -5   3       14.83       15.26      2.82 o
  -6  -5   3       18.11       19.45      2.87 o
  -5  -5   3        1.40        0.03      0.39 o
  -4  -5   3       19.08       17.18      1.75 o
  -3  -5   3        3.43        2.02      0.45 o
  -2  -5   3      290.48      285.57      6.30 o
  -1  -5   3        1.41        2.25      0.40 o
   0  -5   3      787.99      779.58     10.12 o
   1  -5   3      738.77      744.39     11.70 o
   2  -5   3      335.49      351.76     15.62 o
   3  -5   3        0.14        0.32      0.36 o
   4  -5   3       44.89       42.03      5.65 o
   5  -5   3        0.12       -0.13      1.42 o
   6  -5   3        3.10        7.08      2.98 o
   7  -5   3        3.35       14.40      4.44 o
  -7  -4   3        0.04        0.13      0.58 o
  -6  -4   3        0.29       -0.95      0.95 o
  -5  -4   3        5.52        7.34      1.59 o
  -4  -4   3        0.01        0.43      0.43 o
  -3  -4   3        1.70        0.79      0.22 o
  -2  -4   3      127.23      133.29      3.17 o
  -1  -4   3        5.19        4.25      0.65 o
   0  -4   3        0.06        0.18      0.19 o
   1  -4   3      329.35      320.43      7.76 o
   2  -4   3      157.06      154.90      3.96 o
   3  -4   3      187.51      215.27      9.74 o
   4  -4   3        0.01        0.39      1.19 o
   5  -4   3       56.31       62.43      7.46 o
   6  -4   3       42.06       43.14      6.84 o
   7  -4   3        2.57        7.47      3.09 o
  -7  -3   3       17.62       21.79      4.18 o
  -6  -3   3       63.42       69.43      5.37 o
  -5  -3   3        0.50        1.46      0.86 o
  -4  -3   3       19.50       19.65      1.62 o
  -3  -3   3       33.04       42.52      1.83 o
  -2  -3   3       57.87       59.61      1.92 o
  -1  -3   3     1169.71     1083.29     12.32 o
   0  -3   3      112.98      114.56      2.71 o
   1  -3   3      738.20      692.91     12.18 o
   2  -3   3        0.01        0.93      0.68 o
   3  -3   3      866.47     1006.66     28.08 o
   4  -3   3       18.76       12.30      1.75 o
   5  -3   3       92.62       88.83      6.89 o
   6  -3   3       39.00       35.99      6.27 o
   7  -3   3       14.24        8.08      3.29 o
  -8  -2   3        0.17        1.55      1.54 o
  -7  -2   3       21.57       28.75      5.17 o
  -6  -2   3       25.54       29.57      3.49 o
  -5  -2   3       54.91       57.13      4.39 o
  -4  -2   3       97.44      106.49      3.27 o
  -3  -2   3      360.83      363.86      7.43 o
  -2  -2   3        0.03        0.43      0.14 o
  -1  -2   3       64.68       59.40      2.02 o
   0  -2   3       36.90       36.75      1.13 o
   1  -2   3        1.39        1.20      0.48 o
   2  -2   3      145.73      135.72      7.07 o
   3  -2   3        4.04        5.14      1.14 o
   4  -2   3        2.37        4.76      1.02 o
   5  -2   3       81.26       67.46      8.09 o
   6  -2   3       73.14      105.91     10.55 o
   7  -2   3        5.01        4.46      2.78 o
  -8  -1   3        5.31        4.59      2.33 o
  -7  -1   3        0.43        1.26      1.39 o
  -6  -1   3       59.77       58.76      4.97 o
  -5  -1   3       16.44       14.97      1.76 o
  -4  -1   3       46.87       41.99      2.13 o
  -3  -1   3       52.80       53.25      2.97 o
  -2  -1   3      496.90      482.49      7.73 o
  -1  -1   3        7.56        7.56      0.53 o
   0  -1   3      392.58      368.17      4.65 o
   1  -1   3       83.36       76.34      3.85 o
   2  -1   3       37.49       43.02      3.96 o
   3  -1   3       44.80       37.37      4.37 o
   4  -1   3       95.49      102.30      5.53 o
   5  -1   3      141.03      128.20      6.92 o
   6  -1   3       29.18       36.85      6.02 o
   7  -1   3        5.50        6.78      3.11 o
  -8   0   3        3.97        1.36      1.38 o
  -7   0   3        0.35        2.31      1.60 o
  -6   0   3       80.81       86.63      8.55 o
  -5   0   3      164.37      177.60      6.12 o
  -4   0   3       30.90       32.82      1.85 o
  -3   0   3      781.69      808.48     12.70 o
  -2   0   3      523.82      529.99      5.88 o
  -1   0   3       43.48       37.40      1.31 o
   0   0   3     1302.08     1229.52     22.80 o
   1   0   3       32.73       35.66      2.84 o
   2   0   3      447.84      453.88     14.59 o
   3   0   3        3.40        3.21      0.92 o
   4   0   3      146.17      163.86      6.94 o
   5   0   3        7.28        7.91      2.64 o
   6   0   3       60.44       61.26      8.01 o
   7   0   3        1.52        0.41      1.02 o
  -8   1   3        0.01        1.75      1.79 o
  -7   1   3        0.26        0.53      0.86 o
  -6   1   3       15.44       15.32      3.59 o
  -5   1   3      170.23      149.71     16.80 o
  -4   1   3       16.41       17.06      1.43 o
  -3   1   3      385.67      394.60      6.11 o
  -2   1   3      220.73      200.64      3.47 o
  -1   1   3       21.36       19.21      1.50 o
   0   1   3      170.34      168.34      6.26 o
   1   1   3        0.03        0.66      0.51 o
   2   1   3      678.74      669.94     24.01 o
   3   1   3      146.53      160.95      5.85 o
   4   1   3        2.07        1.51      0.62 o
   5   1   3        0.24       -1.49      1.49 o
   6   1   3        5.07        7.15      2.85 o
   7   1   3        0.09       -0.82      1.43 o
  -8   2   3        0.12        0.72      1.19 o
  -7   2   3        6.43        6.55      2.98 o
  -6   2   3       30.29       30.83      5.23 o
  -5   2   3      126.20      126.85      5.86 o
  -4   2   3      122.79      125.82      4.01 o
  -3   2   3       35.52       34.42      1.72 o
  -2   2   3      979.78     1020.91     13.78 o
  -1   2   3       90.93       77.45      3.55 o
   0   2   3       27.24       22.25      1.30 o
   1   2   3      237.20      252.67      9.70 o
   2   2   3       22.55       23.92      2.36 o
   3   2   3      104.74      106.93      8.57 o
   4   2   3        1.40        1.63      0.57 o
   5   2   3       29.31       25.83      2.98 o
   6   2   3        6.14        9.07      2.96 o
   7   2   3        9.41       10.87      3.65 o
  -7   3   3       16.87       16.78      4.23 o
  -6   3   3        2.32        4.88      2.22 o
  -5   3   3       98.59       90.25      5.90 o
  -4   3   3      243.95      234.33     14.61 o
  -3   3   3       18.45       25.88      1.88 o
  -2   3   3      833.39      899.64     16.51 o
  -1   3   3      394.59      398.99      8.67 o
   0   3   3      259.02      264.47      4.46 o
   1   3   3      166.78      172.51      8.41 o
   2   3   3        8.34        5.99      1.80 o
   3   3   3      120.25      133.37      6.65 o
   4   3   3       33.28       28.34      5.58 o
   5   3   3        1.19        0.75      1.63 o
   6   3   3        1.23       -1.77      1.77 o
   7   3   3        8.59       10.14      3.36 o
  -7   4   3        8.12       15.96      4.27 o
  -6   4   3        0.00        0.82      1.78 o
  -5   4   3       55.48       51.82      5.02 o
  -4   4   3       89.81      103.50      6.29 o
  -3   4   3        8.96       11.11      1.29 o
  -2   4   3      632.50      676.08     14.64 o
  -1   4   3       26.26       27.80      1.40 o
   0   4   3       16.21       18.32      1.10 o
   1   4   3       45.73       46.27      2.94 o
   2   4   3       83.28      101.95      7.43 o
   3   4   3        0.36        0.26      0.52 o
   4   4   3        5.30        5.64      1.43 o
   5   4   3        6.68        7.74      2.84 o
   6   4   3        0.23        0.54      0.76 o
   7   4   3        6.37        2.08      2.08 o
  -7   5   3        0.00        3.45      2.08 o
  -6   5   3       10.41       13.10      3.68 o
  -5   5   3       23.85       21.57      3.14 o
  -4   5   3      176.62      183.02     15.03 o
  -3   5   3      345.46      373.82     11.09 o
  -2   5   3       14.83       11.85      0.85 o
  -1   5   3      185.09      188.26      4.50 o
   0   5   3       22.01       22.87      1.97 o
   1   5   3        9.36       10.19      1.46 o
   2   5   3       78.81       82.62      2.52 o
   3   5   3        0.56       -1.30      1.30 o
   4   5   3        0.24       -0.06      0.98 o
   5   5   3        0.30        0.44      0.99 o
   6   5   3        5.03        5.93      2.48 o
   7   5   3        0.73       -1.31      1.61 o
  -7   6   3        7.72       10.40      3.59 o
  -6   6   3        6.53        5.50      1.85 o
  -5   6   3        0.18        1.41      1.09 o
  -4   6   3       54.05       51.95      2.73 o
  -3   6   3        0.99        0.73      0.34 o
  -2   6   3       44.22       41.15      1.95 o
  -1   6   3      808.40      799.66     15.72 o
   0   6   3       40.13       38.81      2.43 o
   1   6   3       84.40       87.30      7.17 o
   2   6   3        4.84        4.13      0.61 o
   3   6   3       32.82       33.41      2.40 o
   4   6   3        0.06       -1.44      1.53 o
   5   6   3        2.33        1.70      1.10 o
   6   6   3       12.18       16.21      4.43 o
  -6   7   3       11.16       11.93      2.75 o
  -5   7   3       11.47       16.63      4.97 o
  -4   7   3       25.87       24.19      1.79 o
  -3   7   3       26.92       23.57      3.88 o
  -2   7   3      307.43      304.21      7.17 o
  -1   7   3       50.13       54.73      3.46 o
   0   7   3        0.39        0.21      0.36 o
   1   7   3       11.01        7.59      1.42 o
   2   7   3        2.64        2.30      1.05 o
   3   7   3        0.73        3.42      0.82 o
   4   7   3        2.76        0.54      0.68 o
   5   7   3        2.69        2.08      1.92 o
   6   7   3        2.03        0.85      1.30 o
  -6   8   3        0.29        0.15      1.61 o
  -5   8   3       43.32       51.55      7.33 o
  -4   8   3        4.94        5.53      2.24 o
  -3   8   3      127.63      128.97      6.45 o
  -2   8   3        0.18        0.18      0.39 o
  -1   8   3        0.66        0.62      0.77 o
   0   8   3      102.80      113.79      9.18 o
   1   8   3        0.27        0.25      0.51 o
   2   8   3       43.10       38.13      2.40 o
   3   8   3        1.74        1.06      0.46 o
   4   8   3        3.45        4.81      2.34 o
   5   8   3        0.15       -1.43      1.58 o
  -6   9   3       24.52       24.46      4.17 o
  -5   9   3        5.45        6.99      2.31 o
  -4   9   3        0.82       -0.51      1.55 o
  -3   9   3        3.98        3.97      0.82 o
  -2   9   3        0.61        1.27      0.55 o
  -1   9   3        2.92        2.10      1.39 o
   0   9   3       57.95       58.18      4.43 o
   1   9   3        7.64        8.42      2.54 o
   2   9   3        0.08        0.05      0.29 o
   3   9   3        0.44        2.06      1.49 o
   4   9   3        1.24        2.80      1.93 o
   5   9   3        3.57        2.84      2.00 o
  -5  10   3        4.17        7.12      2.16 o
  -4  10   3        4.45        7.42      3.05 o
  -3  10   3        0.45        1.25      1.37 o
  -2  10   3        7.66        3.18      1.81 o
  -1  10   3       37.17       41.42      6.18 o
   0  10   3       17.47       17.27      3.97 o
   1  10   3        4.14        1.81      1.48 o
   2  10   3        0.04       -1.23      1.28 o
   3  10   3        9.07        6.95      2.79 o
   4  10   3        0.36        2.00      1.64 o
  -4  11   3        0.04        2.82      2.22 o
  -3  11   3        1.62       -0.76      1.28 o
  -2  11   3       34.17       36.71      6.25 o
  -1  11   3        0.03       -0.14      1.18 o
   0  11   3        8.74        4.87      2.55 o
   1  11   3       10.84       11.02      3.30 o
   2  11   3        8.99        8.33      3.04 o
   3  11   3        0.09       -2.38      2.38 o
  -3  12   3        3.50        4.64      2.49 o
  -2  12   3        6.74       24.16      6.45 o
  -1  12   3       13.52       12.90      3.70 o
   0  12   3       17.79       19.25      4.62 o
   1  12   3        0.78        2.09      1.64 o
   2  12   3        2.01        2.15      1.18 o
  -1  13   3       28.35       24.71      5.72 o
   0  13   3        0.00        0.91      1.27 o
   0 -14   4        5.96        3.81      3.26 o
   1 -14   4        0.23        0.85      1.93 o
  -3 -13   4       13.92       13.93      3.91 o
  -2 -13   4        5.18        2.60      1.69 o
  -1 -13   4        0.71       -0.73      0.73 o
   0 -13   4        4.46        3.96      1.39 o
   1 -13   4        0.89        0.77      0.70 o
   2 -13   4        5.80        7.22      1.86 o
   3 -13   4        0.17        0.66      0.61 o
  -4 -12   4        1.91        3.09      1.97 o
  -3 -12   4        0.57       -0.70      0.72 o
  -2 -12   4       17.07       15.04      2.48 o
  -1 -12   4        1.71        1.74      0.84 o
   0 -12   4       10.30       25.17      3.14 o
   1 -12   4        4.11        2.55      0.97 o
   2 -12   4        0.90       -1.08      1.08 o
   3 -12   4        0.21       -0.21      0.51 o
   4 -12   4       10.11       12.88      3.31 o
  -4 -11   4        0.03       -0.20      1.31 o
  -3 -11   4        0.23        0.89      2.19 o
  -2 -11   4       21.57       28.70      3.38 o
  -1 -11   4        4.25        3.30      1.04 o
   0 -11   4        6.39        7.23      1.64 o
   1 -11   4       32.62       32.11      6.75 o
   2 -11   4        0.15        0.02      0.58 o
   3 -11   4        0.60       -0.82      0.82 o
   4 -11   4        6.65        5.02      1.56 o
   5 -11   4        1.20        0.97      1.47 o
  -5 -10   4        0.27       -0.19      0.90 o
  -4 -10   4        0.84       -0.03      0.67 o
  -3 -10   4       18.47       20.57      2.84 o
  -2 -10   4        0.74        0.68      1.18 o
  -1 -10   4        6.49        5.52      1.06 o
   0 -10   4        0.00       -0.01      0.58 o
   1 -10   4        1.77        3.41      1.13 o
   2 -10   4       31.43       25.36      2.48 o
   3 -10   4       55.24       58.99      4.99 o
   4 -10   4        0.03        0.29      1.91 o
   5 -10   4       15.87       19.49      3.16 o
  -6  -9   4        2.79       -0.88      1.34 o
  -5  -9   4        0.08        0.72      1.13 o
  -4  -9   4        2.86        2.74      1.05 o
  -3  -9   4        1.17        1.88      0.93 o
  -2  -9   4        0.02        0.13      0.43 o
  -1  -9   4        0.05        0.23      0.41 o
   0  -9   4        1.18        1.00      0.63 o
   1  -9   4        1.30        0.76      0.46 o
   2  -9   4       14.62       14.65      2.26 o
   3  -9   4        5.02        5.55      1.53 o
   4  -9   4        2.34        1.74      1.16 o
   5  -9   4        7.70        8.18      2.96 o
   6  -9   4        0.27       -1.03      1.41 o
  -6  -8   4       15.49       15.39      4.17 o
  -5  -8   4       10.01        9.21      1.85 o
  -4  -8   4       19.00       23.39      2.25 o
  -3  -8   4        6.37        5.53      0.85 o
  -2  -8   4        8.19        8.88      0.99 o
  -1  -8   4       19.26       20.32      1.73 o
   0  -8   4        0.04        0.39      0.34 o
   1  -8   4       67.27       70.21      3.06 o
   2  -8   4      100.06      106.13      5.88 o
   3  -8   4       80.35       82.58      5.29 o
   4  -8   4       82.50       81.57      8.59 o
   5  -8   4        2.54        5.20      2.46 o
   6  -8   4        0.98        2.02      2.08 o
  -6  -7   4        1.23       -1.94      1.94 o
  -5  -7   4        6.00        3.67      1.16 o
  -4  -7   4        0.55        0.77      0.61 o
  -3  -7   4        0.08        0.11      0.28 o
  -2  -7   4       77.31       79.60      2.78 o
  -1  -7   4       22.76       22.20      1.64 o
   0  -7   4        4.04        5.38      0.84 o
   1  -7   4      135.65      138.76      4.90 o
   2  -7   4        1.97        2.19      0.71 o
   3  -7   4      118.40      114.42      4.96 o
   4  -7   4        7.14        5.06      2.00 o
   5  -7   4        5.13        1.69      1.55 o
   6  -7   4        5.55        6.74      2.88 o
   7  -7   4        7.96        7.32      3.51 o
  -7  -6   4        4.28        2.49      1.93 o
  -6  -6   4       29.70       31.74      3.57 o
  -5  -6   4        5.09        5.81      1.74 o
  -4  -6   4       43.22       38.43      2.59 o
  -3  -6   4        1.12        1.02      0.41 o
  -2  -6   4        4.15        5.97      0.68 o
  -1  -6   4      352.63      337.73      7.70 o
   0  -6   4        2.95        2.08      0.41 o
   1  -6   4       31.03       28.87      2.04 o
   2  -6   4      288.83      314.88      9.68 o
   3  -6   4       43.83       46.48      5.51 o
   4  -6   4       88.87       81.62      8.20 o
   5  -6   4       40.52       43.75      6.63 o
   6  -6   4        2.72        1.02      1.86 o
   7  -6   4        3.06        2.48      2.15 o
  -7  -5   4        8.21        7.26      2.97 o
  -6  -5   4       16.35       18.71      2.97 o
  -5  -5   4       27.78       35.65      3.42 o
  -4  -5   4       63.19       68.34      3.90 o
  -3  -5   4      153.04      147.97      4.29 o
  -2  -5   4      120.65      118.89      2.38 o
  -1  -5   4       83.68       78.74      2.57 o
   0  -5   4        7.36        5.40      0.58 o
   1  -5   4      298.69      304.61      6.81 o
   2  -5   4      363.45      365.85     12.59 o
   3  -5   4       22.16       26.52      2.89 o
   4  -5   4        0.27        0.21      0.75 o
   5  -5   4       51.16       50.81      6.93 o
   6  -5   4        0.02        2.49      1.65 o
   7  -5   4        8.02        8.18      3.47 o
  -7  -4   4        1.81        1.85      0.93 o
  -6  -4   4       11.81       13.14      2.35 o
  -5  -4   4        0.40        0.62      0.59 o
  -4  -4   4        0.05        0.04      0.35 o
  -3  -4   4        2.79        2.44      0.44 o
  -2  -4   4       87.84       90.68      2.29 o
  -1  -4   4        1.18        1.03      0.29 o
   0  -4   4      196.42      188.84      3.28 o
   1  -4   4       69.81       70.82      3.37 o
   2  -4   4        1.50        1.08      1.58 o
   3  -4   4        5.57        6.90      1.36 o
   4  -4   4       78.09       95.61      8.57 o
   5  -4   4       22.57       20.89      4.42 o
   6  -4   4       59.02       67.84      8.78 o
   7  -4   4        0.13       -1.81      1.81 o
  -7  -3   4        1.73        4.39      1.65 o
  -6  -3   4       16.49       20.03      4.14 o
  -5  -3   4       61.63       67.58      5.06 o
  -4  -3   4       39.17       41.05      2.45 o
  -3  -3   4      529.63      564.01      7.61 o
  -2  -3   4      145.94      136.29      2.77 o
  -1  -3   4      192.36      169.16      4.66 o
   0  -3   4      827.38      761.96      9.09 o
   1  -3   4       74.42       58.15      3.26 o
   2  -3   4       29.65       27.44      2.38 o
   3  -3   4       25.48       24.84      2.63 o
   4  -3   4       12.52       13.00      1.73 o
   5  -3   4        9.45        6.50      1.47 o
   6  -3   4        3.93        2.83      2.12 o
   7  -3   4        3.88        8.58      3.35 o
  -7  -2   4        5.18        6.32      1.81 o
  -6  -2   4        6.00        6.17      1.62 o
  -5  -2   4       45.33       41.49      3.38 o
  -4  -2   4       11.44       11.35      1.03 o
  -3  -2   4      108.33       99.12      2.84 o
  -2  -2   4      232.00      220.22      6.24 o
  -1  -2   4      841.66      804.77     11.53 o
   0  -2   4      169.35      184.16      4.31 o
   1  -2   4        2.85        1.34      0.40 o
   2  -2   4      243.99      243.99      5.96 o
   3  -2   4      171.66      180.47      7.10 o
   4  -2   4       21.96       19.29      2.25 o
   5  -2   4        4.27        7.11      1.49 o
   6  -2   4        0.00        0.78      1.50 o
   7  -2   4       25.45       28.41      6.02 o
  -7  -1   4        0.06        1.84      1.10 o
  -6  -1   4       10.45        8.16      1.82 o
  -5  -1   4       10.37       13.79      1.41 o
  -4  -1   4       23.67       24.11      1.83 o
  -3  -1   4        8.73        7.00      1.14 o
  -2  -1   4      101.85      109.10      2.40 o
  -1  -1   4       67.02       65.63      1.89 o
   0  -1   4        2.65        4.20      0.48 o
   1  -1   4      100.72       90.24      3.70 o
   2  -1   4      475.03      475.07     11.40 o
   3  -1   4       69.90       62.66      5.85 o
   4  -1   4       44.83       54.58      4.02 o
   5  -1   4        2.83        2.19      0.98 o
   6  -1   4        2.60        0.94      1.32 o
   7  -1   4        0.81        2.39      1.62 o
  -8   0   4        1.50        3.24      1.99 o
  -7   0   4        8.14        6.32      2.57 o
  -6   0   4       21.44       18.30      2.70 o
  -5   0   4       61.50       60.91      3.31 o
  -4   0   4       47.12       45.61      2.66 o
  -3   0   4       27.79       28.37      1.61 o
  -2   0   4     1045.98     1127.57     21.14 o
  -1   0   4       12.93       13.60      0.99 o
   0   0   4     1472.78     1360.48     18.45 o
   1   0   4     1362.77     1379.68     20.19 o
   2   0   4      100.60      108.62      3.89 o
   3   0   4      153.86      156.26      9.51 o
   4   0   4       29.65       36.67      4.33 o
   5   0   4        1.32        3.30      1.22 o
   6   0   4        8.87        7.82      2.90 o
   7   0   4        0.21       -1.70      1.70 o
  -7   1   4       15.11       14.63      3.82 o
  -6   1   4        6.38        3.52      1.77 o
  -5   1   4       30.26       29.98      3.98 o
  -4   1   4        0.01        0.49      0.24 o
  -3   1   4       15.96       13.37      1.00 o
  -2   1   4      389.42      420.37      7.40 o
  -1   1   4      170.04      146.43      2.91 o
   0   1   4      897.47      885.64     21.63 o
   1   1   4      299.43      289.39     10.41 o
   2   1   4      114.94      142.27      8.04 o
   3   1   4      149.30      144.42      6.08 o
   4   1   4       10.69       10.40      3.51 o
   5   1   4        1.50       -0.78      1.06 o
   6   1   4        0.02        0.41      1.38 o
   7   1   4        0.36        1.59      1.69 o
  -7   2   4        0.89        1.52      0.95 o
  -6   2   4        5.20        7.49      2.47 o
  -5   2   4        0.00       -0.23      0.52 o
  -4   2   4      152.40      134.61      3.92 o
  -3   2   4       85.50       85.65      2.51 o
  -2   2   4       26.01       31.06      1.71 o
  -1   2   4       10.96       14.05      1.11 o
   0   2   4       98.51       94.50      3.97 o
   1   2   4       54.21       49.56      4.26 o
   2   2   4      202.67      223.23     18.71 o
   3   2   4       71.03       80.81      4.39 o
   4   2   4        5.60        7.12      1.41 o
   5   2   4        0.77        1.57      0.88 o
   6   2   4        0.02        1.64      1.47 o
   7   2   4        1.24        3.36      2.04 o
  -7   3   4       16.20       26.46      5.35 o
  -6   3   4        0.94        1.95      1.51 o
  -5   3   4        0.22        0.84      0.45 o
  -4   3   4       34.64       33.12      2.26 o
  -3   3   4       64.94       67.63      3.49 o
  -2   3   4       50.32       50.00      4.84 o
  -1   3   4     1946.96     2064.11     34.59 o
   0   3   4        0.44       -0.01      0.48 o
   1   3   4      658.48      675.18     19.78 o
   2   3   4      354.66      336.16     14.10 o
   3   3   4        0.22        0.24      0.36 o
   4   3   4       30.46       29.29      2.39 o
   5   3   4        2.59        1.93      0.80 o
   6   3   4       13.48       19.94      4.73 o
   7   3   4        2.32        2.12      1.81 o
  -7   4   4        0.56        0.60      1.08 o
  -6   4   4       18.91       23.67      4.87 o
  -5   4   4       12.73       12.13      1.39 o
  -4   4   4        2.12        2.15      0.48 o
  -3   4   4       11.54        8.69      1.33 o
  -2   4   4      493.55      517.00     16.65 o
  -1   4   4        0.30        0.56      0.21 o
   0   4   4      116.20      112.07      3.10 o
   1   4   4      140.01      128.95      5.22 o
   2   4   4       18.49       18.35      3.33 o
   3   4   4        1.32       -0.09      0.81 o
   4   4   4       23.70       32.33      5.24 o
   5   4   4        0.97        0.88      1.23 o
   6   4   4        0.63        2.00      1.74 o
   7   4   4        3.75        4.30      2.33 o
  -7   5   4        4.29        3.40      1.81 o
  -6   5   4        0.00        1.02      1.08 o
  -5   5   4       54.39       48.88      4.97 o
  -4   5   4        2.49        1.98      0.27 o
  -3   5   4      169.50      170.06      7.50 o
  -2   5   4       58.09       67.03      4.14 o
  -1   5   4       11.89       14.14      1.40 o
   0   5   4      144.04      146.04      3.78 o
   1   5   4        1.88        1.33      0.98 o
   2   5   4       56.11       62.42      4.21 o
   3   5   4       21.70       21.92      4.05 o
   4   5   4        6.56        6.16      2.40 o
   5   5   4       12.18       18.14      4.37 o
   6   5   4        6.07       13.12      3.96 o
  -7   6   4        0.56        3.72      2.02 o
  -6   6   4       37.63       38.11      4.77 o
  -5   6   4       23.88       23.97      3.58 o
  -4   6   4        5.44        3.78      1.34 o
  -3   6   4        0.74        0.69      0.75 o
  -2   6   4       14.99       16.50      2.50 o
  -1   6   4       44.19       49.77      2.33 o
   0   6   4       45.10       48.13      2.77 o
   1   6   4        1.46        1.18      1.03 o
   2   6   4       90.90       94.27      5.42 o
   3   6   4       18.55       18.95      3.92 o
   4   6   4        3.17       -0.44      1.16 o
   5   6   4       23.88       22.31      3.53 o
   6   6   4        0.96       -0.59      1.13 o
  -6   7   4        7.96        3.12      1.43 o
  -5   7   4        2.81        1.53      1.21 o
  -4   7   4       20.30       19.03      3.14 o
  -3   7   4       15.74       15.14      3.63 o
  -2   7   4       21.19       20.27      2.46 o
  -1   7   4       26.40       25.70      1.82 o
   0   7   4       12.67       13.88      1.24 o
   1   7   4        0.87        1.50      1.28 o
   2   7   4       30.41       35.83      5.25 o
   3   7   4        6.89        5.78      2.32 o
   4   7   4        2.84        2.88      1.75 o
   5   7   4        7.86        9.99      3.46 o
   6   7   4        1.16        1.44      1.09 o
  -6   8   4        0.01       -0.99      1.00 o
  -5   8   4       20.97       25.02      3.98 o
  -4   8   4        9.57        6.86      2.75 o
  -3   8   4       43.22       52.46      6.92 o
  -2   8   4       19.38       18.98      2.47 o
  -1   8   4        0.93       -0.03      0.43 o
   0   8   4       19.52       19.10      4.10 o
   1   8   4       12.15       12.85      2.05 o
   2   8   4        0.03       -0.80      1.05 o
   3   8   4        0.11        1.15      1.42 o
   4   8   4        3.37        3.12      2.17 o
   5   8   4        0.96        0.12      1.09 o
  -5   9   4        0.44        0.43      1.32 o
  -4   9   4        0.79        1.10      1.63 o
  -3   9   4       13.39        8.14      2.91 o
  -2   9   4       33.30       34.15      5.59 o
  -1   9   4       27.66       28.24      2.18 o
   0   9   4       71.44       67.98      4.78 o
   1   9   4        0.14       -0.36      0.98 o
   2   9   4       18.49       19.99      4.39 o
   3   9   4       44.81       35.73      6.10 o
   4   9   4        0.00       -1.69      1.69 o
   5   9   4        0.05       -1.95      1.95 o
  -5  10   4        0.16       -1.36      1.36 o
  -4  10   4        0.22        0.82      1.34 o
  -3  10   4        2.92        2.47      2.13 o
  -2  10   4        0.46        0.28      1.62 o
  -1  10   4       59.89       65.20      7.94 o
   0  10   4        2.23        1.45      0.99 o
   1  10   4        0.25       -1.27      1.51 o
   2  10   4        0.00       -0.70      1.18 o
   3  10   4        2.12       -0.09      0.88 o
   4  10   4        0.40        4.99      2.74 o
  -4  11   4        3.02        6.76      3.16 o
  -3  11   4        0.19        1.64      1.62 o
  -2  11   4       33.78       39.22      6.70 o
  -1  11   4       25.10       30.67      5.71 o
   0  11   4        4.17        5.52      2.19 o
   1  11   4        6.71        3.31      2.07 o
   2  11   4        1.43        1.35      1.61 o
   3  11   4        4.96        2.62      1.48 o
  -2  12   4        4.38        2.75      1.62 o
  -1  12   4        1.43        0.48      1.38 o
   0  12   4        9.30       16.48      4.42 o
   1  12   4        0.25       -2.10      2.10 o
   2  12   4        0.06        1.54      1.02 o
   0 -14   5        1.00        1.88      1.55 o
  -2 -13   5        7.66        8.36      2.98 o
  -1 -13   5        0.33        0.97      2.74 o
   0 -13   5        0.46        0.67      0.52 o
   1 -13   5        0.01        0.21      0.52 o
   2 -13   5        0.74        0.11      1.73 o
   3 -13   5        5.37        4.46      1.24 o
  -4 -12   5        0.05       -1.28      1.41 o
  -3 -12   5        0.75       -0.08      0.73 o
  -2 -12   5        3.21        0.67      1.33 o
  -1 -12   5        3.97        4.09      1.29 o
   0 -12   5        4.83        4.90      1.37 o
   1 -12   5        2.17        2.11      1.03 o
   2 -12   5       17.26       18.69      2.28 o
   3 -12   5       16.05       15.85      2.26 o
   4 -12   5        0.04        0.81      1.75 o
  -4 -11   5        0.01       -0.75      0.94 o
  -3 -11   5        6.73        7.99      1.81 o
  -2 -11   5        2.15        1.00      1.63 o
  -1 -11   5        0.52        1.28      1.01 o
   0 -11   5       11.20       12.77      2.09 o
   1 -11   5        7.14        7.20      1.57 o
   2 -11   5       19.55       17.72      2.16 o
   3 -11   5       36.92       40.11      4.30 o
   4 -11   5       15.10        9.41      2.29 o
   5 -11   5        0.11       -1.24      1.24 o
  -5 -10   5        3.87        3.53      2.20 o
  -4 -10   5        0.06       -0.13      1.66 o
  -3 -10   5        3.45        0.77      1.30 o
  -2 -10   5        0.28        0.15      0.61 o
  -1 -10   5        1.91        1.48      0.63 o
   0 -10   5        1.49        0.52      0.66 o
   1 -10   5        5.11        3.49      0.92 o
   2 -10   5        0.68        1.18      0.63 o
   3 -10   5       86.59       78.13      5.90 o
   4 -10   5        1.05        0.89      0.83 o
   5 -10   5        2.13        1.60      1.95 o
  -6  -9   5        4.32        4.84      2.27 o
  -5  -9   5       10.52       13.52      3.76 o
  -4  -9   5        1.98        1.23      1.09 o
  -3  -9   5        0.01       -0.12      0.53 o
  -2  -9   5        1.21        0.72      0.32 o
  -1  -9   5        4.51        2.95      0.68 o
   0  -9   5        4.68        4.28      0.81 o
   1  -9   5       58.78       60.67      2.99 o
   2  -9   5      113.77      117.57      6.60 o
   3  -9   5        7.05        7.32      1.16 o
   4  -9   5       35.17       34.68      4.30 o
   5  -9   5        2.43        0.83      1.24 o
   6  -9   5        0.50        0.40      1.13 o
  -6  -8   5        0.00        0.52      1.08 o
  -5  -8   5        6.59        3.27      2.19 o
  -4  -8   5       18.53       17.16      1.83 o
  -3  -8   5        1.94        1.13      0.33 o
  -2  -8   5       11.43       10.51      1.00 o
  -1  -8   5       14.44       15.63      1.74 o
   0  -8   5       11.99       12.54      1.36 o
   1  -8   5       56.61       60.79      2.82 o
   2  -8   5       92.82       97.77      5.74 o
   3  -8   5        5.71        4.65      0.80 o
   4  -8   5        0.19       -1.25      1.51 o
   5  -8   5        1.40       -0.06      0.77 o
   6  -8   5        0.06        0.25      2.01 o
  -6  -7   5        0.03       -0.08      0.80 o
  -5  -7   5        0.21        0.84      1.60 o
  -4  -7   5        0.00       -0.07      0.27 o
  -3  -7   5        3.15        2.55      0.43 o
  -2  -7   5        0.06        0.23      0.22 o
  -1  -7   5       86.58       91.72      3.18 o
   0  -7   5        0.03       -0.29      0.29 o
   1  -7   5       16.79       16.96      1.67 o
   2  -7   5       38.24       38.91      2.81 o
   3  -7   5       20.05       15.12      3.25 o
   4  -7   5       21.68       25.83      4.75 o
   5  -7   5        0.15        1.13      1.67 o
   6  -7   5       11.58       14.74      4.32 o
  -7  -6   5        9.82       11.13      3.69 o
  -6  -6   5        0.75        0.50      0.95 o
  -5  -6   5        0.03        0.16      0.43 o
  -4  -6   5       36.88       38.60      2.23 o
  -3  -6   5       19.34       21.13      1.45 o
  -2  -6   5        0.90        0.55      0.18 o
  -1  -6   5        1.67        1.53      0.39 o
   0  -6   5        3.31        2.72      0.44 o
   1  -6   5        0.12       -0.12      0.31 o
   2  -6   5       44.19       47.23      3.52 o
   3  -6   5       12.43        8.92      2.33 o
   4  -6   5        0.72       -0.22      0.99 o
   5  -6   5        7.72        4.10      2.44 o
   6  -6   5        2.40        8.50      3.30 o
   7  -6   5       10.22       11.41      4.11 o
  -7  -5   5        4.49        5.57      2.74 o
  -6  -5   5        1.97        1.37      1.01 o
  -5  -5   5        1.13        1.13      0.63 o
  -4  -5   5       19.64       17.04      1.46 o
  -3  -5   5       40.18       36.17      1.81 o
  -2  -5   5       18.85       20.64      1.55 o
  -1  -5   5      169.00      156.93      5.29 o
   0  -5   5      380.40      392.74      7.59 o
   1  -5   5        0.26       -0.06      0.16 o
   2  -5   5        0.05        0.65      1.28 o
   3  -5   5       19.17       16.01      3.17 o
   4  -5   5        5.81        2.41      0.93 o
   5  -5   5        4.90        0.47      1.06 o
   6  -5   5        0.51        1.43      1.99 o
   7  -5   5        5.56        6.92      3.22 o
  -7  -4   5        2.42        2.49      1.83 o
  -6  -4   5        4.53        5.70      1.48 o
  -5  -4   5       18.83       16.91      3.25 o
  -4  -4   5        5.18        4.03      0.71 o
  -3  -4   5       15.78       13.38      0.90 o
  -2  -4   5       70.08       62.49      2.55 o
  -1  -4   5       70.54       79.37      4.18 o
   0  -4   5        9.88        9.86      0.58 o
   1  -4   5       12.22       13.12      1.43 o
   2  -4   5       43.95       56.10      3.61 o
   3  -4   5        0.78        0.21      0.53 o
   4  -4   5       63.13       58.12      6.80 o
   5  -4   5        1.32        2.86      1.86 o
   6  -4   5       14.41       22.68      5.17 o
   7  -4   5        1.76        3.69      2.74 o
  -7  -3   5        1.87        0.70      1.18 o
  -6  -3   5       59.49       62.43      4.95 o
  -5  -3   5       15.08       16.99      2.29 o
  -4  -3   5       22.67       27.86      1.91 o
  -3  -3   5      151.17      154.13      3.48 o
  -2  -3   5       43.38       43.58      2.04 o
  -1  -3   5      162.12      163.91      4.82 o
   0  -3   5      134.43      133.63      3.47 o
   1  -3   5      315.45      325.99     13.31 o
   2  -3   5        4.10        3.33      0.88 o
   3  -3   5       20.22       23.32      1.39 o
   4  -3   5       41.23       40.76      2.97 o
   5  -3   5        7.49        5.34      1.17 o
   6  -3   5       28.57       31.72      6.00 o
   7  -3   5        0.04        0.51      1.45 o
  -7  -2   5        6.90        4.82      1.58 o
  -6  -2   5        0.14        1.67      1.08 o
  -5  -2   5        1.26        1.31      0.79 o
  -4  -2   5      163.37      163.14      4.60 o
  -3  -2   5       54.17       53.68      2.01 o
  -2  -2   5       38.68       46.05      1.88 o
  -1  -2   5       15.14       11.58      0.57 o
   0  -2   5     1195.69     1201.64     13.45 o
   1  -2   5      531.75      493.83     20.39 o
   2  -2   5       14.63       24.06      2.18 o
   3  -2   5      275.97      287.27     26.12 o
   4  -2   5        0.86        0.36      0.57 o
   5  -2   5        8.11        6.40      1.58 o
   6  -2   5        6.70        5.03      2.62 o
   7  -2   5        7.02       14.22      4.51 o
  -7  -1   5        0.50       -0.26      1.25 o
  -6  -1   5        2.49        4.28      1.73 o
  -5  -1   5      139.80      139.22      5.46 o
  -4  -1   5        0.44        0.45      0.85 o
  -3  -1   5       26.54       28.74      1.50 o
  -2  -1   5      185.79      202.78      4.13 o
  -1  -1   5      274.90      282.56      4.45 o
   0  -1   5        2.37        2.18      0.42 o
   1  -1   5        9.17        9.45      1.09 o
   2  -1   5       14.12       13.91      1.69 o
   3  -1   5        0.03       -0.10      0.49 o
   4  -1   5        1.20        0.69      0.83 o
   5  -1   5        5.64        3.14      1.81 o
   6  -1   5        2.44        3.80      1.99 o
   7  -1   5        0.09       -1.13      1.47 o
  -7   0   5        2.06        4.63      2.38 o
  -6   0   5       45.20       41.41      4.20 o
  -5   0   5        3.07        2.83      0.67 o
  -4   0   5        3.46        5.55      0.94 o
  -3   0   5      288.35      289.02      5.90 o
  -2   0   5      229.52      218.92      4.21 o
  -1   0   5      414.36      459.83      6.50 o
   0   0   5      245.88      259.83      5.97 o
   1   0   5      425.80      463.63     18.53 o
   2   0   5      128.78      132.48      5.44 o
   3   0   5        2.12        0.26      0.75 o
   4   0   5      161.22      164.80      7.12 o
   5   0   5       13.09       12.21      3.21 o
   6   0   5        7.96        6.46      2.68 o
   7   0   5       11.70       16.55      4.72 o
  -7   1   5        1.16        1.94      1.48 o
  -6   1   5        0.00        0.88      1.13 o
  -5   1   5        3.87        2.98      0.76 o
  -4   1   5       35.18       37.15      1.95 o
  -3   1   5      206.59      202.85      4.66 o
  -2   1   5        3.59        3.96      0.52 o
  -1   1   5      502.56      575.23      7.48 o
   0   1   5       67.35       62.78      3.05 o
   1   1   5      916.99      949.02     16.55 o
   2   1   5       60.65       52.01      4.98 o
   3   1   5       11.82       12.81      1.24 o
   4   1   5       72.73       68.84      7.63 o
   5   1   5        2.16       -0.76      1.62 o
   6   1   5        0.00       -0.10      0.80 o
   7   1   5        2.41        5.87      3.13 o
  -7   2   5        0.00       -1.44      1.44 o
  -6   2   5        2.08        0.89      0.98 o
  -5   2   5       12.10       11.48      1.45 o
  -4   2   5       61.39       64.09      2.50 o
  -3   2   5       23.35       24.04      1.27 o
  -2   2   5      366.37      418.05     10.06 o
  -1   2   5       74.49       73.58      2.90 o
   0   2   5       36.35       46.80      2.02 o
   1   2   5        0.12        0.34      0.59 o
   2   2   5       43.40       48.46      2.43 o
   3   2   5        1.07        1.36      0.53 o
   4   2   5        5.17        3.73      1.04 o
   5   2   5        7.61        7.51      1.61 o
   6   2   5       13.00       11.27      3.41 o
   7   2   5        5.10        5.96      3.06 o
  -7   3   5        2.77        0.90      1.13 o
  -6   3   5        4.61        0.76      0.91 o
  -5   3   5       82.02       82.87      6.45 o
  -4   3   5       73.69       69.61      2.88 o
  -3   3   5        4.35        3.29      0.62 o
  -2   3   5       70.14       72.29      3.26 o
  -1   3   5       64.39       67.36      2.03 o
   0   3   5      285.87      335.46     12.97 o
   1   3   5      221.61      225.11     10.75 o
   2   3   5      256.35      285.24     14.22 o
   3   3   5        0.48        0.36      0.44 o
   4   3   5        4.47        5.76      1.57 o
   5   3   5       90.13       97.86      9.85 o
   6   3   5        0.00       -1.53      1.53 o
   7   3   5        0.04        0.34      1.61 o
  -7   4   5        4.29       10.71      3.62 o
  -6   4   5        1.88        0.31      0.74 o
  -5   4   5       51.19       48.05      4.83 o
  -4   4   5       53.93       66.56      5.38 o
  -3   4   5       90.38       92.01      5.36 o
  -2   4   5      113.17      107.53      4.38 o
  -1   4   5      175.92      168.41      3.69 o
   0   4   5       10.25        8.81      1.03 o
   1   4   5        1.29        2.85      1.33 o
   2   4   5      143.77      159.77     10.23 o
   3   4   5        1.43        1.66      1.19 o
   4   4   5        2.75        4.08      1.88 o
   5   4   5       36.90       47.55      7.05 o
   6   4   5        3.28        4.47      2.47 o
  -7   5   5        0.30       -1.87      1.87 o
  -6   5   5        3.31        3.67      1.59 o
  -5   5   5       33.42       36.09      4.36 o
  -4   5   5      223.22      234.87     20.07 o
  -3   5   5       32.90       29.83      4.30 o
  -2   5   5       21.51       22.62      2.44 o
  -1   5   5        4.48        5.80      0.71 o
   0   5   5        0.89        0.35      0.30 o
   1   5   5       10.28       12.60      2.71 o
   2   5   5       39.60       38.67      3.40 o
   3   5   5        2.90        3.12      1.65 o
   4   5   5        0.08       -1.48      1.48 o
   5   5   5        0.89        3.17      1.44 o
   6   5   5        8.78        5.13      2.68 o
  -6   6   5        2.45        6.12      2.11 o
  -5   6   5       33.30       27.74      3.98 o
  -4   6   5       55.85       56.42      5.32 o
  -3   6   5       53.04       61.65      6.99 o
  -2   6   5        0.46        0.26      0.40 o
  -1   6   5       37.26       38.77      2.14 o
   0   6   5       71.03       69.80      3.92 o
   1   6   5       55.64       62.76      6.57 o
   2   6   5       42.04       38.42      5.44 o
   3   6   5      135.62      124.85     10.55 o
   4   6   5        5.37        5.30      2.50 o
   5   6   5        0.60       -0.96      3.30 o
   6   6   5       30.05       38.56      7.09 o
  -6   7   5       10.35        9.56      2.46 o
  -5   7   5        6.22       10.57      2.59 o
  -4   7   5       48.40       50.87      7.94 o
  -3   7   5       17.26       15.04      3.67 o
  -2   7   5        3.59        3.37      1.04 o
  -1   7   5        2.96        2.94      0.61 o
   0   7   5      102.90       96.30      3.23 o
   1   7   5        2.46        2.86      1.01 o
   2   7   5        0.76       -0.35      1.22 o
   3   7   5        0.03       -0.16      0.93 o
   4   7   5       15.29       12.71      3.80 o
   5   7   5        1.03       -1.42      1.42 o
  -6   8   5        7.55        5.29      2.02 o
  -5   8   5        0.03        0.71      1.37 o
  -4   8   5        0.06       -1.24      1.70 o
  -3   8   5        1.29       -0.04      0.81 o
  -2   8   5       11.67       15.30      2.29 o
  -1   8   5       40.58       40.32      2.39 o
   0   8   5        0.36        0.42      0.31 o
   1   8   5       86.21       85.19      8.60 o
   2   8   5        8.31       11.75      3.30 o
   3   8   5       37.39       33.10      5.84 o
   4   8   5       21.57       16.64      4.50 o
   5   8   5        2.40        4.15      2.67 o
  -5   9   5        2.74        5.26      2.34 o
  -4   9   5        7.72        5.65      2.71 o
  -3   9   5       35.54       32.87      5.95 o
  -2   9   5        1.84        1.40      1.00 o
  -1   9   5       12.91       13.89      3.56 o
   0   9   5       50.94       62.86      7.67 o
   1   9   5       27.38       16.09      3.99 o
   2   9   5        0.05        1.24      1.40 o
   3   9   5        1.54       -1.66      1.66 o
   4   9   5        4.46        9.77      3.41 o
  -4  10   5        0.03       -1.25      1.44 o
  -3  10   5       14.61       15.90      4.29 o
  -2  10   5        0.10        0.39      1.01 o
  -1  10   5        8.92       11.16      3.39 o
   0  10   5       20.26       20.56      4.63 o
   1  10   5        0.18        1.33      1.56 o
   2  10   5        0.81       -0.42      1.62 o
   3  10   5        0.09       -1.07      1.07 o
   4  10   5        0.91        3.52      2.24 o
  -3  11   5        8.15        8.19      3.24 o
  -2  11   5       17.75       22.71      5.16 o
  -1  11   5        9.65        8.09      3.14 o
   0  11   5        6.75        4.07      1.84 o
   1  11   5        2.59        0.68      1.52 o
   2  11   5        1.16        0.04      1.13 o
  -2  12   5        5.94        4.43      2.40 o
  -1  12   5        0.18       -1.73      1.73 o
   0  12   5        0.33       -1.40      1.59 o
   1  12   5        6.40        5.31      2.63 o
  -2 -13   6        3.03        8.28      2.96 o
  -1 -13   6        2.13        2.64      1.91 o
   0 -13   6        0.07       -1.32      1.32 o
   1 -13   6        0.10        0.78      0.76 o
   2 -13   6        0.20       -0.16      1.58 o
  -3 -12   6        0.00        0.03      0.56 o
  -2 -12   6        4.19        6.99      2.68 o
  -1 -12   6        0.01       -0.23      0.79 o
   0 -12   6        0.04       -0.83      0.97 o
   1 -12   6        2.54        1.60      1.21 o
   2 -12   6        6.29        4.47      1.49 o
   3 -12   6        9.78       10.09      1.78 o
   4 -12   6        4.02        4.96      1.62 o
  -4 -11   6        1.41        2.74      2.18 o
  -3 -11   6       12.80       14.72      3.84 o
  -2 -11   6        0.08        0.07      0.66 o
  -1 -11   6        0.01       -0.65      0.65 o
   0 -11   6        1.11       -0.20      0.78 o
   1 -11   6        1.88        1.60      1.39 o
   2 -11   6       15.38       16.77      2.08 o
   3 -11   6        4.14        3.42      1.39 o
   4 -11   6        0.35        0.91      1.08 o
  -5 -10   6        0.47        0.32      0.94 o
  -4 -10   6        0.29        0.44      1.31 o
  -3 -10   6        0.01       -0.44      0.44 o
  -2 -10   6        0.87       -0.32      0.68 o
  -1 -10   6       21.68       20.39      3.37 o
   0 -10   6        8.43       10.41      1.87 o
   1 -10   6        1.01        0.50      0.61 o
   2 -10   6       13.68       16.07      2.11 o
   3 -10   6        3.10        1.72      0.90 o
   4 -10   6       14.86       17.89      3.01 o
   5 -10   6        0.54       -0.81      0.86 o
  -5  -9   6        2.58        1.27      1.48 o
  -4  -9   6        6.87       11.87      3.52 o
  -3  -9   6        0.51       10.73      3.17 o
  -2  -9   6        4.81        4.61      0.79 o
  -1  -9   6       33.14       35.90      2.25 o
   0  -9   6        7.96       10.04      1.46 o
   1  -9   6        1.87        0.37      0.40 o
   2  -9   6        0.28        1.25      1.79 o
   4  -9   6        4.00        4.11      1.40 o
   5  -9   6        1.12        1.67      1.75 o
  -6  -8   6        0.97        4.58      2.38 o
  -5  -8   6        4.11        4.15      2.34 o
  -4  -8   6        8.40        3.75      1.36 o
  -3  -8   6        9.07        8.14      1.30 o
  -2  -8   6      115.81      112.62      3.28 o
  -1  -8   6        0.48        0.93      0.38 o
   0  -8   6       60.11       64.28      2.97 o
   1  -8   6       14.61       15.32      1.37 o
   2  -8   6       10.72       10.64      1.95 o
   3  -8   6        0.10        0.70      0.82 o
   4  -8   6        4.56        4.25      1.71 o
   5  -8   6       14.98       17.67      4.33 o
   6  -8   6        0.12       -1.12      1.38 o
  -6  -7   6        3.22        2.86      1.88 o
  -5  -7   6       13.55       11.97      3.78 o
  -4  -7   6        2.32        1.80      0.57 o
  -3  -7   6        0.06        0.53      0.40 o
  -2  -7   6        1.12        0.69      0.71 o
  -1  -7   6       40.35       40.91      2.80 o
   0  -7   6       14.95       17.07      1.15 o
   1  -7   6       20.95       23.86      1.99 o
   2  -7   6        0.65        0.40      0.48 o
   3  -7   6        2.28        0.66      0.79 o
   4  -7   6        3.86        3.82      2.07 o
   5  -7   6        6.40        6.45      2.92 o
   6  -7   6        1.27        5.95      2.95 o
  -6  -6   6       19.60       18.46      4.70 o
  -5  -6   6        5.92        2.87      1.88 o
  -4  -6   6       19.22       21.34      1.41 o
  -3  -6   6       39.59       46.35      4.62 o
  -2  -6   6        4.00        3.75      0.74 o
  -1  -6   6      291.91      302.77     15.95 o
   0  -6   6       15.95       23.23      1.49 o
   1  -6   6       16.40       12.17      0.98 o
   2  -6   6       54.94       58.60      4.01 o
   3  -6   6        1.32       16.36      3.57 o
   4  -6   6       52.80       47.55      6.38 o
   5  -6   6       14.46       14.80      3.87 o
   6  -6   6        8.18        8.14      3.11 o
  -7  -5   6        1.69        1.16      1.44 o
  -6  -5   6        5.54        4.11      2.36 o
  -5  -5   6        2.02        0.89      0.60 o
  -4  -5   6      120.76      124.44      3.67 o
  -3  -5   6        9.74        8.32      1.22 o
  -2  -5   6        6.18       10.56      1.05 o
  -1  -5   6      300.30      302.93      9.31 o
   0  -5   6       60.64       58.29      1.58 o
   1  -5   6        2.40        3.85      0.76 o
   2  -5   6       27.15       31.08      2.80 o
   3  -5   6      176.10      178.28     11.17 o
   4  -5   6        6.58       10.65      2.98 o
   5  -5   6       14.61       17.92      4.07 o
   6  -5   6        8.58       10.67      3.52 o
   7  -5   6        1.71       -0.99      1.49 o
  -7  -4   6        0.96        2.21      1.79 o
  -6  -4   6        4.73        4.50      1.66 o
  -5  -4   6       92.75      101.56      5.42 o
  -4  -4   6       10.67       10.46      1.05 o
  -3  -4   6       19.22       21.07      1.73 o
  -2  -4   6       13.50       16.90      1.18 o
  -1  -4   6        0.32        0.16      0.48 o
   0  -4   6        1.68        1.72      0.42 o
   1  -4   6        4.94        2.92      0.64 o
   2  -4   6       30.73       27.55      2.57 o
   3  -4   6       43.85       56.54     11.06 o
   4  -4   6       42.38       29.09      4.83 o
   5  -4   6       20.43       19.70      4.65 o
   6  -4   6        0.50        1.73      2.39 o
   7  -4   6        0.60        0.90      1.57 o
  -7  -3   6        1.03        0.35      1.02 o
  -6  -3   6       75.23       82.73      5.61 o
  -5  -3   6       13.34       10.39      1.78 o
  -4  -3   6        1.40        1.75      0.48 o
  -3  -3   6      192.53      204.82      3.99 o
  -2  -3   6       15.10       13.33      1.32 o
  -1  -3   6       28.23       34.47      2.72 o
   0  -3   6      677.73      707.25     12.85 o
   1  -3   6        6.72        7.34      0.99 o
   2  -3   6      227.60      209.03      7.02 o
   3  -3   6      111.80      107.25      7.21 o
   4  -3   6      132.13      130.07      5.26 o
   5  -3   6        4.89        4.15      1.95 o
   6  -3   6        4.50       10.88      3.51 o
   7  -3   6        1.81       -1.38      1.59 o
  -7  -2   6        0.38       -0.12      0.67 o
  -6  -2   6       15.67       12.56      2.57 o
  -5  -2   6        5.91        4.74      1.26 o
  -4  -2   6       13.21       12.00      1.17 o
  -3  -2   6      249.06      243.76      4.16 o
  -2  -2   6       22.02       17.31      1.22 o
  -1  -2   6      228.28      237.22      4.67 o
   0  -2   6      453.40      474.39      7.60 o
   1  -2   6       38.68       41.87      2.47 o
   2  -2   6       54.75       48.76      4.02 o
   3  -2   6        1.58        0.45      0.44 o
   4  -2   6       78.12       73.24      7.59 o
   5  -2   6       16.66       15.95      4.25 o
   6  -2   6        0.05       -1.49      1.59 o
   7  -2   6        0.82        0.36      1.10 o
  -7  -1   6        0.51       -0.76      1.10 o
  -6  -1   6       10.59       12.92      2.34 o
  -5  -1   6       99.43       95.63      3.80 o
  -4  -1   6       58.27       54.49      2.54 o
  -3  -1   6      132.12      126.55      4.24 o
  -2  -1   6      282.74      299.00      5.45 o
  -1  -1   6       85.82       97.81      3.08 o
   0  -1   6       64.90       72.47      2.75 o
   1  -1   6       24.12       27.35      1.99 o
   2  -1   6        4.00        1.47      0.62 o
   3  -1   6      104.17      117.40      5.98 o
   4  -1   6       27.65       38.49      5.52 o
   5  -1   6        4.01        4.21      2.31 o
   6  -1   6        3.93        4.38      2.55 o
   7  -1   6        1.28        2.13      1.68 o
  -7   0   6        1.01        0.37      0.73 o
  -6   0   6       16.78       15.43      2.56 o
  -5   0   6       48.64       47.98      2.69 o
  -4   0   6       21.28       18.86      1.73 o
  -3   0   6       44.19       35.44      1.52 o
  -2   0   6       88.07       99.84      3.42 o
  -1   0   6      106.60      117.88      3.11 o
   0   0   6     1226.86     1337.53     19.71 o
   1   0   6      714.13      785.22     14.36 o
   2   0   6       33.72       36.78      4.19 o
   3   0   6      230.86      223.87      8.58 o
   4   0   6       66.48       62.85      4.37 o
   5   0   6       94.05       89.58      9.37 o
   6   0   6        0.00       -0.39      1.15 o
   7   0   6        0.29       -2.27      2.27 o
  -7   1   6        0.01       -0.45      0.79 o
  -6   1   6        8.62        5.69      2.41 o
  -5   1   6      156.77      142.33     10.60 o
  -4   1   6       13.05       15.88      1.28 o
  -3   1   6      126.52      125.19      3.70 o
  -2   1   6      263.45      251.68      6.79 o
  -1   1   6      926.58      944.94     11.18 o
   0   1   6       77.27       86.84      7.20 o
   1   1   6      114.06      112.95      4.85 o
   2   1   6        5.17        6.89      1.35 o
   3   1   6       51.24       47.88      4.02 o
   4   1   6        2.97        2.83      1.01 o
   5   1   6       42.69       40.71      6.35 o
   6   1   6        8.39        5.90      2.78 o
   7   1   6        0.05        3.92      2.69 o
  -7   2   6        1.92        5.86      2.50 o
  -6   2   6        0.75        1.53      1.24 o
  -5   2   6        0.40        0.54      0.42 o
  -4   2   6      435.38      440.22      8.10 o
  -3   2   6        2.42        2.00      0.55 o
  -2   2   6       89.27       89.61      6.47 o
  -1   2   6       11.07       13.03      2.42 o
   0   2   6       77.06       83.37      3.86 o
   1   2   6       67.72       51.46      4.88 o
   2   2   6       85.99      101.77      5.36 o
   3   2   6        0.08        0.12      0.43 o
   4   2   6       16.50       19.46      2.26 o
   5   2   6       32.04       37.28      6.27 o
   6   2   6        0.20        1.14      0.97 o
   7   2   6        0.01        4.92      2.97 o
  -7   3   6        0.40        2.18      1.59 o
  -6   3   6        0.02        1.04      1.10 o
  -5   3   6      205.54      199.95     10.15 o
  -4   3   6      213.53      184.18      8.90 o
  -3   3   6        1.67        1.38      0.44 o
  -2   3   6        1.60        0.28      0.35 o
  -1   3   6        2.69        3.85      0.72 o
   0   3   6        0.00        0.35      0.22 o
   2   3   6       42.22       36.54      4.78 o
   3   3   6       47.70       53.12      4.64 o
   4   3   6      137.96      145.03      5.40 o
   5   3   6       19.04       21.46      4.75 o
   6   3   6       33.70       38.09      7.17 o
  -7   4   6        2.65        2.67      1.35 o
  -6   4   6        0.00        0.62      0.76 o
  -5   4   6        9.18        8.42      3.94 o
  -4   4   6       50.76       53.11      4.90 o
  -3   4   6       58.29       53.32      5.71 o
  -2   4   6        1.36        1.68      0.67 o
  -1   4   6        6.75        7.39      0.77 o
   0   4   6      406.89      441.48     14.67 o
   1   4   6        0.50        1.07      0.85 o
   2   4   6        1.58        0.08      0.66 o
   3   4   6        4.73        6.26      2.16 o
   4   4   6       76.85       80.11      8.77 o
   5   4   6       13.37        7.02      3.05 o
   6   4   6        0.02        2.48      1.94 o
  -6   5   6        2.35        4.01      1.66 o
  -5   5   6        0.00        0.68      0.76 o
  -4   5   6      105.24      102.77      7.09 o
  -3   5   6       15.37       15.75      3.45 o
  -2   5   6       68.08       63.23      4.19 o
  -1   5   6       64.10       60.13      3.86 o
   0   5   6        3.61        2.04      0.66 o
   1   5   6      147.54      163.02     10.56 o
   2   5   6        6.42        7.53      2.48 o
   3   5   6       26.04       26.69      4.98 o
   4   5   6       29.07       31.20      5.70 o
   5   5   6       23.73       29.45      4.19 o
   6   5   6        6.19        3.74      2.59 o
  -6   6   6        0.17       -0.33      0.90 o
  -5   6   6        0.00        0.75      1.26 o
  -4   6   6       25.29       13.00      3.94 o
  -3   6   6       52.07       54.17      6.73 o
  -2   6   6        0.81       -0.32      0.44 o
  -1   6   6       15.45       17.98      1.31 o
   0   6   6      173.84      186.28      6.71 o
   1   6   6      207.30      206.57     11.65 o
   2   6   6        4.11        1.93      1.44 o
   3   6   6        8.05        8.04      2.68 o
   4   6   6        0.46        1.05      1.38 o
   5   6   6       50.57       47.33      5.40 o
  -6   7   6        0.03        0.69      1.10 o
  -5   7   6        1.50        0.30      1.09 o
  -4   7   6        0.47        0.48      3.69 o
  -3   7   6        3.66        2.00      1.52 o
  -2   7   6        0.15       -0.55      0.55 o
  -1   7   6       10.18       10.32      1.07 o
   0   7   6       80.70       82.94      5.66 o
   1   7   6        0.69        1.55      1.78 o
   2   7   6        0.19       -1.29      1.29 o
   3   7   6        3.44        6.33      2.78 o
   4   7   6        0.98        3.38      2.14 o
   5   7   6        6.80        8.72      3.71 o
  -5   8   6        0.53       -0.79      0.92 o
  -4   8   6        1.23       -1.59      1.59 o
  -3   8   6       78.60       78.59      8.93 o
  -2   8   6       19.11       15.29      3.80 o
  -1   8   6       34.62       44.20      6.27 o
   0   8   6       27.61       35.78      5.69 o
   1   8   6       26.04       30.50      5.33 o
   2   8   6        0.28        0.48      0.90 o
   3   8   6        4.12        3.44      2.15 o
   4   8   6        0.24        2.12      1.79 o
  -5   9   6        0.02        0.18      0.78 o
  -4   9   6        1.28        5.09      2.52 o
  -3   9   6        0.34        1.10      2.08 o
  -2   9   6       12.34       12.65      3.53 o
  -1   9   6        2.02        2.02      1.39 o
   0   9   6        2.46        4.85      2.45 o
   1   9   6        7.38       11.84      3.74 o
   2   9   6        0.54       -1.77      1.77 o
   3   9   6        1.30       -2.29      2.29 o
   4   9   6        0.46       -1.86      1.86 o
  -4  10   6        0.25        1.23      1.48 o
  -3  10   6        0.00        0.10      0.70 o
  -2  10   6        3.55        4.50      2.19 o
  -1  10   6        1.30        0.87      1.16 o
   0  10   6        5.96        3.00      1.87 o
   1  10   6        2.76        4.79      2.42 o
   2  10   6        0.47       -2.40      2.40 o
   3  10   6        0.03        0.76      1.38 o
  -3  11   6        1.48        1.50      1.64 o
  -2  11   6        2.21        1.02      1.35 o
  -1  11   6        0.95        1.68      1.61 o
   0  11   6        0.01       -1.39      1.50 o
   1  11   6        0.26        1.10      1.87 o
   2  11   6       11.75       14.99      4.54 o
  -2 -13   7        0.18        1.46      1.44 o
  -1 -13   7        0.07        2.93      1.93 o
   0 -13   7        5.83        4.65      2.37 o
   1 -13   7        0.58        1.78      1.52 o
   2 -13   7        1.85        0.09      0.83 o
  -3 -12   7        0.71        2.87      1.87 o
  -2 -12   7        3.44        3.20      1.95 o
  -1 -12   7        4.76        4.15      1.98 o
   0 -12   7        0.01        0.63      1.21 o
   1 -12   7        0.11        1.43      1.60 o
   2 -12   7        0.02        1.08      1.02 o
   3 -12   7        8.70        6.98      1.45 o
  -4 -11   7        1.91        3.13      1.94 o
  -3 -11   7        0.20       -0.90      1.12 o
  -2 -11   7       38.19       40.01      6.23 o
  -1 -11   7        2.08        3.68      1.95 o
   0 -11   7        2.51        1.55      0.97 o
   1 -11   7       31.83       35.02      3.47 o
   2 -11   7        1.59        0.64      1.21 o
   3 -11   7        4.21        0.85      2.23 o
   4 -11   7        4.12        5.57      1.69 o
  -5 -10   7        1.15        3.63      2.26 o
  -4 -10   7        0.05       -1.90      1.90 o
  -3 -10   7        0.54        1.19      0.83 o
  -2 -10   7        4.82        4.99      1.19 o
  -1 -10   7        2.23        1.63      0.71 o
   0 -10   7       43.34       44.10      3.42 o
   1 -10   7        7.56        7.27      1.21 o
   2 -10   7        1.37        1.55      0.70 o
   3 -10   7        0.12        0.63      1.73 o
   4 -10   7        0.53        0.60      3.81 o
   5 -10   7        2.77        2.43      1.02 o
  -5  -9   7        5.05        1.85      1.73 o
  -4  -9   7        4.45        2.05      1.59 o
  -3  -9   7        1.15        1.89      1.43 o
  -2  -9   7        5.40        4.95      1.08 o
  -1  -9   7      109.40      107.15      3.52 o
   0  -9   7        2.21        1.93      0.53 o
   1  -9   7        3.02        3.29      0.60 o
   2  -9   7       33.79       35.96      3.73 o
   3  -9   7        1.02        2.93      1.20 o
   4  -9   7        8.16       10.40      2.36 o
   5  -9   7        5.58        2.89      1.65 o
  -6  -8   7        1.29       -0.38      1.23 o
  -5  -8   7        2.05       -1.94      1.94 o
  -4  -8   7       24.23       29.25      3.82 o
  -3  -8   7        0.65        0.83      0.87 o
  -2  -8   7        0.07       -0.35      0.65 o
  -1  -8   7      128.14      127.04      3.29 o
   0  -8   7        3.46        3.52      0.54 o
   1  -8   7      101.05      118.38      3.24 o
   2  -8   7       80.72       77.77      5.34 o
   3  -8   7       40.99       37.78      4.09 o
   4  -8   7        7.91        7.89      2.89 o
   5  -8   7        5.86       10.82      3.57 o
   6  -8   7        1.84        2.60      2.38 o
  -6  -7   7        0.15        2.35      1.86 o
  -5  -7   7        4.93        7.31      3.14 o
  -4  -7   7        8.68        7.68      1.75 o
  -3  -7   7        3.70        3.70      0.83 o
  -2  -7   7        3.45        5.07      1.77 o
  -1  -7   7       17.89       22.09      3.95 o
   0  -7   7       25.62       40.91      1.55 o
   1  -7   7       14.51       13.48      1.10 o
   2  -7   7        7.18        6.54      1.21 o
   3  -7   7        6.51        8.85      2.78 o
   4  -7   7       15.29       14.42      3.57 o
   5  -7   7       10.35       10.13      3.44 o
   6  -7   7        0.04       -0.46      1.45 o
  -6  -6   7       11.11        8.05      3.11 o
  -5  -6   7       16.94       18.76      4.61 o
  -4  -6   7        1.68        0.19      0.31 o
  -3  -6   7       50.62       48.81      2.95 o
  -2  -6   7       16.17       13.35      2.08 o
  -1  -6   7       11.92       17.15      3.33 o
   0  -6   7      233.79      230.81      4.01 o
   1  -6   7        3.01        2.29      0.59 o
   2  -6   7      179.08      191.80      7.51 o
   3  -6   7      185.99      190.96     12.09 o
   4  -6   7       19.39       20.61      4.24 o
   5  -6   7        2.43        1.29      1.24 o
   6  -6   7        2.16        2.65      1.82 o
  -7  -5   7        9.48       14.10      4.69 o
  -6  -5   7       10.50        9.63      3.48 o
  -5  -5   7        0.39        0.53      0.89 o
  -4  -5   7        0.93        0.35      0.56 o
  -3  -5   7        0.55        0.15      0.42 o
  -2  -5   7        0.07        1.02      0.59 o
  -1  -5   7        0.41        1.33      0.72 o
   0  -5   7      321.91      336.62      6.85 o
   1  -5   7       14.66        9.66      1.10 o
   2  -5   7      304.96      296.95      7.46 o
   3  -5   7       55.21       50.41      5.76 o
   4  -5   7       11.39        8.88      2.66 o
   5  -5   7        4.63        2.78      1.84 o
   6  -5   7        0.19        4.30      2.80 o
  -7  -4   7        2.56        1.29      1.59 o
  -6  -4   7        6.31        7.83      3.47 o
  -5  -4   7       14.79       10.98      1.62 o
  -4  -4   7        6.62        6.74      0.77 o
  -3  -4   7        0.07        0.08      0.55 o
  -2  -4   7       81.00       85.56      4.10 o
  -1  -4   7      116.63      122.77      5.68 o
   0  -4   7       53.79       53.67      3.03 o
   1  -4   7       13.03       15.19      1.48 o
   2  -4   7       19.99       21.69      2.21 o
   3  -4   7       20.88       22.21      2.60 o
   4  -4   7       26.72       28.03      4.90 o
   5  -4   7        5.20        5.51      2.37 o
   6  -4   7        0.12        1.57      2.00 o
   7  -4   7        0.06       -2.71      2.71 o
  -7  -3   7       10.29       12.55      4.12 o
  -6  -3   7       32.21       38.48      4.23 o
  -5  -3   7        1.95        1.18      0.71 o
  -4  -3   7        0.37        0.11      0.33 o
  -3  -3   7        0.67        0.33      0.24 o
  -2  -3   7        0.97        2.92      0.45 o
  -1  -3   7       41.43       36.40      1.44 o
   0  -3   7      144.87      147.74      4.74 o
   1  -3   7      379.73      390.29      6.69 o
   2  -3   7        5.70        7.09      1.62 o
   3  -3   7      375.03      363.05     11.20 o
   4  -3   7      182.59      171.12     11.46 o
   5  -3   7        2.01       -0.66      1.77 o
   6  -3   7        0.23       -2.35      2.35 o
   7  -3   7        0.41        1.48      1.56 o
  -7  -2   7        0.03        1.36      1.71 o
  -6  -2   7       24.84       20.71      2.81 o
  -5  -2   7       23.33       21.65      2.59 o
  -4  -2   7        0.55        0.30      0.39 o
  -3  -2   7       63.08       59.24      2.83 o
  -2  -2   7       53.06       59.02      2.53 o
  -1  -2   7      273.92      279.45      5.44 o
   0  -2   7      421.75      454.04      6.96 o
   1  -2   7      151.32      155.60      5.24 o
   2  -2   7        0.08       -0.52      0.52 o
   3  -2   7      462.68      449.48     12.67 o
   4  -2   7        4.30        1.46      0.93 o
   5  -2   7        5.64        8.20      3.06 o
   6  -2   7        2.45        3.78      2.47 o
   7  -2   7        0.40       -1.02      1.43 o
  -7  -1   7        2.49        2.50      1.96 o
  -6  -1   7        0.27        1.22      0.87 o
  -5  -1   7       24.88       21.93      1.81 o
  -4  -1   7       64.04       57.72      3.93 o
  -3  -1   7       27.52       31.77      1.70 o
  -2  -1   7        5.33        3.33      0.47 o
  -1  -1   7        2.85        3.16      0.61 o
   0  -1   7        0.31        0.10      0.28 o
   1  -1   7        0.33       -0.12      0.38 o
   2  -1   7       45.29       55.11      5.48 o
   3  -1   7       10.52        7.93      3.66 o
   4  -1   7       10.48       11.03      3.09 o
   5  -1   7       49.17       43.64      6.69 o
   6  -1   7        7.13        4.61      2.01 o
   7  -1   7        0.04        2.02      1.90 o
  -7   0   7        1.94        2.82      1.50 o
  -6   0   7        5.06        4.92      1.40 o
  -5   0   7      182.84      166.32      5.96 o
  -4   0   7      183.53      168.47      5.82 o
  -3   0   7       44.27       44.74      2.27 o
  -2   0   7      261.15      265.81      5.34 o
  -1   0   7       46.59       41.10      2.22 o
   0   0   7       54.25       70.14      3.34 o
   1   0   7      129.13      133.04      5.21 o
   2   0   7       23.40       29.31      2.69 o
   3   0   7       54.49       54.54      6.28 o
   4   0   7      421.19      403.24     18.93 o
   5   0   7       23.22       15.92      4.05 o
   6   0   7        0.51       -1.94      1.94 o
   7   0   7        0.00        2.77      1.75 o
  -7   1   7        5.39        4.93      1.86 o
  -6   1   7        1.43        2.80      1.91 o
  -5   1   7        0.07        0.29      0.79 o
  -4   1   7       48.88       47.96      2.58 o
  -3   1   7      147.30      161.39      7.81 o
  -2   1   7        2.73        4.43      0.70 o
  -1   1   7       62.76       62.96      2.66 o
   0   1   7       11.26       17.52      1.83 o
   1   1   7        5.54        7.09      1.71 o
   2   1   7       44.24       43.25      3.43 o
   3   1   7        3.06        3.64      1.47 o
   4   1   7      224.49      207.96     22.96 o
   5   1   7       26.26       21.67      4.96 o
   6   1   7        1.67       -0.01      1.03 o
  -7   2   7        0.77        3.13      1.75 o
  -6   2   7       14.66       14.96      3.56 o
  -5   2   7        5.84        6.90      1.43 o
  -4   2   7      234.05      225.61      7.86 o
  -3   2   7      104.12       91.96      4.56 o
  -2   2   7       73.93       72.17      2.86 o
  -1   2   7      176.80      182.60      6.65 o
   0   2   7        3.38        4.18      0.84 o
   1   2   7        0.60        0.40      0.43 o
   2   2   7        1.63        3.37      1.33 o
   3   2   7        6.81        9.11      1.30 o
   4   2   7       32.63       25.13      2.62 o
   5   2   7       67.68       70.49      8.72 o
   6   2   7        5.54        9.42      3.39 o
  -7   3   7        1.22       -0.06      0.69 o
  -6   3   7        0.11       -0.08      0.62 o
  -5   3   7        4.00        5.39      1.66 o
  -4   3   7        3.66        0.63      0.68 o
  -3   3   7       20.14       23.32      2.90 o
  -2   3   7       62.80       62.26      4.28 o
  -1   3   7      111.57      109.27      4.09 o
   0   3   7      137.15      138.08      4.08 o
   1   3   7      144.82      143.37      6.58 o
   2   3   7       26.96       28.23      4.41 o
   3   3   7        1.97        2.35      0.58 o
   4   3   7        6.46        7.11      1.93 o
   5   3   7      144.44      142.81     12.90 o
   6   3   7        5.33        3.82      2.34 o
  -6   4   7        7.08        4.98      1.86 o
  -5   4   7        0.29       -1.70      1.70 o
  -4   4   7       20.81       14.73      4.32 o
  -3   4   7       24.72       22.63      3.04 o
  -2   4   7       69.94       77.86      7.09 o
  -1   4   7       13.67       13.10      1.21 o
   0   4   7       58.95       66.85      6.35 o
   1   4   7      139.01      119.77      8.96 o
   2   4   7       18.55       25.51      4.41 o
   3   4   7        5.52        1.70      1.12 o
   4   4   7        4.75        7.64      2.87 o
   5   4   7        2.96        8.46      3.72 o
   6   4   7        0.68        5.98      2.91 o
  -6   5   7        6.35       10.87      5.47 o
  -5   5   7       16.49       22.81      5.76 o
  -4   5   7       20.12       18.02      4.80 o
  -3   5   7       96.28       87.19      8.38 o
  -2   5   7        2.40        2.56      1.53 o
  -1   5   7       24.20       26.05      1.86 o
   0   5   7        0.04        0.43      0.62 o
   1   5   7        0.60        0.14      0.49 o
   2   5   7       41.14       39.36      5.71 o
   3   5   7        2.80        4.52      2.22 o
   4   5   7        0.00        1.34      1.56 o
   5   5   7        5.04        9.29      2.30 o
   6   5   7       20.65       29.71      6.52 o
  -6   6   7        0.40        0.73      0.82 o
  -5   6   7        0.88        0.73      1.65 o
  -4   6   7       11.46       13.43      2.82 o
  -3   6   7        0.13        2.42      1.67 o
  -2   6   7        0.89       -0.27      1.05 o
  -1   6   7       85.59       89.22      4.03 o
   0   6   7       72.88       72.55      4.18 o
   1   6   7        7.01        6.31      1.45 o
   2   6   7       54.27       57.53      7.24 o
   3   6   7       12.39       13.44      3.76 o
   4   6   7        7.58        8.94      3.32 o
   5   6   7        3.41        0.89      0.91 o
  -5   7   7       13.51       20.15      3.67 o
  -4   7   7        0.33        1.68      1.12 o
  -3   7   7       27.44       27.02      5.01 o
  -2   7   7       12.72       17.52      3.95 o
  -1   7   7      104.29      115.09     10.04 o
   0   7   7        4.74        3.29      1.09 o
   1   7   7       23.02       22.90      4.62 o
   2   7   7        4.99        6.86      2.73 o
   3   7   7        0.30        2.34      1.98 o
   4   7   7        0.04       -1.49      1.49 o
   5   7   7        0.17       -1.28      1.60 o
  -5   8   7        0.52        0.16      0.86 o
  -4   8   7        1.87        6.16      1.94 o
  -3   8   7       33.66       34.78      5.99 o
  -2   8   7        0.67        0.60      0.77 o
  -1   8   7        4.28        4.18      1.95 o
   0   8   7        1.36        2.80      2.02 o
   1   8   7       22.82       19.61      4.31 o
   2   8   7        0.18        5.36      2.44 o
   3   8   7        1.24        1.10      1.33 o
   4   8   7        0.94        0.29      1.06 o
  -4   9   7        1.02        1.07      1.42 o
  -3   9   7        0.78        2.73      1.97 o
  -2   9   7       13.43       15.67      4.09 o
  -1   9   7       24.85       23.98      5.07 o
   0   9   7      117.59      121.92     11.30 o
   1   9   7        0.07       -2.06      2.06 o
   2   9   7        0.02        0.60      1.45 o
   3   9   7        0.46       -0.61      1.22 o
  -3  10   7        0.01        6.05      2.66 o
  -2  10   7        7.47        4.89      2.67 o
  -1  10   7        0.24       -1.70      1.70 o
   0  10   7       33.98       37.57      6.45 o
   1  10   7        1.06       -2.08      2.08 o
   2  10   7        1.22        3.09      2.12 o
  -1  11   7        4.56        5.91      2.92 o
   0  11   7        2.45        1.90      2.06 o
  -1 -13   8        2.21        0.14      0.78 o
   0 -13   8       16.99       14.67      4.15 o
   1 -13   8        0.85       -1.80      1.80 o
  -3 -12   8        0.25        1.75      1.49 o
  -2 -12   8        3.10        3.67      2.11 o
  -1 -12   8       12.99       14.30      3.92 o
   0 -12   8       10.51       12.18      3.55 o
   1 -12   8        1.37        1.11      0.86 o
   2 -12   8        6.85        8.89      2.11 o
   3 -12   8        0.95        0.29      1.44 o
  -4 -11   8        1.88        3.62      2.07 o
  -3 -11   8        0.17        0.48      1.38 o
  -2 -11   8        1.90        2.17      1.65 o
  -1 -11   8        8.22        8.24      2.78 o
   0 -11   8       23.68       26.45      5.11 o
   1 -11   8       41.31       44.18      4.06 o
   2 -11   8       24.98       26.93      4.66 o
   3 -11   8        2.51        1.69      0.96 o
   4 -11   8        0.59        3.60      1.53 o
  -4 -10   8       11.15        9.45      3.27 o
  -3 -10   8        2.70        3.16      1.89 o
  -2 -10   8        0.00       -0.04      0.77 o
  -1 -10   8        3.60        5.56      2.33 o
   0 -10   8        0.10       -0.85      1.51 o
   1 -10   8       10.00       10.81      1.40 o
   2 -10   8        0.07       -0.68      0.68 o
   3 -10   8        0.01        0.06      0.56 o
   4 -10   8        0.97       -0.20      1.19 o
  -5  -9   8        7.91        5.56      1.82 o
  -4  -9   8        0.29        0.84      1.14 o
  -3  -9   8        6.34        4.03      1.76 o
  -2  -9   8        0.05       -0.21      0.79 o
  -1  -9   8        3.91        2.69      0.60 o
   0  -9   8        8.30        8.90      3.13 o
   1  -9   8       38.64       36.00      2.11 o
   2  -9   8        9.39        9.21      1.90 o
   3  -9   8       20.89       20.15      3.08 o
   4  -9   8        0.15        0.92      0.71 o
   5  -9   8        2.19        0.79      1.19 o
  -5  -8   8        0.70       -0.86      1.63 o
  -4  -8   8        4.98        7.19      2.56 o
  -3  -8   8       23.18       23.94      4.57 o
  -2  -8   8        5.19        4.35      1.93 o
  -1  -8   8        0.23       -0.66      0.66 o
   0  -8   8       29.55       32.19      1.72 o
   1  -8   8       61.55       68.02      2.25 o
   2  -8   8      148.06      164.18      8.04 o
   3  -8   8       15.81       15.90      2.70 o
   4  -8   8        1.63        9.83      3.20 o
   5  -8   8        0.10        1.89      1.10 o
  -6  -7   8        2.83        2.33      1.90 o
  -5  -7   8        0.15        0.00      0.87 o
  -4  -7   8       33.84       33.26      3.96 o
  -3  -7   8        3.03        7.16      2.39 o
  -2  -7   8        3.48        1.88      1.26 o
  -1  -7   8        0.17        1.33      1.11 o
   0  -7   8        5.90        6.36      0.92 o
   1  -7   8       11.25        9.76      1.26 o
   2  -7   8       25.02       24.34      2.33 o
   3  -7   8        1.09       -0.49      0.89 o
   4  -7   8        1.89        1.44      1.34 o
   5  -7   8        0.31        2.19      1.82 o
   6  -7   8        0.00       -0.06      1.04 o
  -6  -6   8       13.21       16.56      4.89 o
  -5  -6   8        9.10        7.42      1.94 o
  -4  -6   8        0.09       -0.62      0.62 o
  -3  -6   8       22.95       25.27      1.72 o
  -2  -6   8        4.29        4.00      1.80 o
  -1  -6   8        8.27        7.49      2.39 o
   0  -6   8        2.10        0.59      0.28 o
   1  -6   8       64.71       57.96      2.76 o
   2  -6   8      164.80      149.49     13.75 o
   3  -6   8       78.42       68.84      4.81 o
   4  -6   8       13.28       12.83      3.48 o
   5  -6   8       13.33       20.72      4.74 o
   6  -6   8        0.04       -0.11      0.99 o
  -6  -5   8       11.65       13.48      4.22 o
  -5  -5   8        0.32       -0.09      1.12 o
  -4  -5   8        2.37        3.05      1.20 o
  -3  -5   8       13.40       13.87      1.38 o
  -2  -5   8       97.40      104.34      5.96 o
  -1  -5   8        0.17        1.81      1.37 o
   0  -5   8       68.31       63.61      3.47 o
   1  -5   8       17.74       16.39      1.40 o
   2  -5   8      203.77      195.70     11.29 o
   3  -5   8      358.81      331.40     25.93 o
   4  -5   8        0.23        1.81      1.70 o
   5  -5   8        0.19        0.89      1.16 o
   6  -5   8        0.41        1.92      1.82 o
  -6  -4   8        2.83        2.21      2.49 o
  -5  -4   8        2.71        3.41      1.98 o
  -4  -4   8        0.20       -0.40      0.40 o
  -3  -4   8      146.56      159.74      5.19 o
  -2  -4   8        0.93        0.80      0.65 o
  -1  -4   8       25.81       25.01      0.99 o
   0  -4   8      156.08      154.80      5.64 o
   1  -4   8        5.57        5.28      0.87 o
   2  -4   8        7.74        6.84      1.28 o
   3  -4   8        1.16        2.28      1.00 o
   4  -4   8        0.01        0.82      0.94 o
   5  -4   8        1.81        0.31      1.08 o
   6  -4   8        5.88        3.60      2.23 o
  -7  -3   8        2.49        3.09      2.35 o
  -6  -3   8        2.07        2.07      2.03 o
  -5  -3   8       23.04       21.17      2.38 o
  -4  -3   8       47.64       43.70      2.13 o
  -3  -3   8       25.76       26.58      1.24 o
  -2  -3   8      394.46      365.22      5.70 o
  -1  -3   8        7.46        5.69      1.02 o
   0  -3   8        4.54        8.51      1.06 o
   1  -3   8      189.18      202.84      4.79 o
   2  -3   8       21.92       22.76      2.49 o
   3  -3   8      306.75      294.94     16.49 o
   4  -3   8      211.90      194.10     12.16 o
   5  -3   8        0.51        0.65      1.08 o
   6  -3   8        5.30        5.52      2.94 o
  -7  -2   8        2.03       -1.07      1.35 o
  -6  -2   8       12.30       18.41      4.73 o
  -5  -2   8        6.46        5.64      1.30 o
  -4  -2   8       43.57       42.53      2.32 o
  -3  -2   8      210.25      209.14      5.85 o
  -2  -2   8      146.77      144.72      3.48 o
  -1  -2   8       60.74       56.03      2.34 o
   0  -2   8      448.07      429.49      7.13 o
   1  -2   8       90.15       94.21      3.41 o
   2  -2   8       11.21       12.76      2.64 o
   3  -2   8       82.72       82.78      8.25 o
   4  -2   8      127.19      117.88     10.31 o
   5  -2   8        6.84        6.67      2.77 o
   6  -2   8        0.00        0.41      1.41 o
  -7  -1   8        0.09        1.04      1.38 o
  -6  -1   8        2.88        3.06      2.03 o
  -5  -1   8        7.29        7.20      2.41 o
  -4  -1   8        6.95        5.96      1.43 o
  -3  -1   8      122.87      124.48      4.20 o
  -2  -1   8        1.72        2.43      0.46 o
  -1  -1   8       61.12       55.91      2.64 o
   0  -1   8       16.42       19.34      1.65 o
   1  -1   8       25.66       29.41      2.33 o
   2  -1   8        6.22        8.15      2.22 o
   3  -1   8       14.01       13.27      3.10 o
   4  -1   8       68.14       59.94      7.48 o
   5  -1   8       36.74       34.45      6.10 o
   6  -1   8        6.64        9.21      3.17 o
  -7   0   8        0.05        2.60      2.14 o
  -6   0   8       14.41       14.96      2.57 o
  -5   0   8       16.10       15.90      2.41 o
  -4   0   8        3.11        3.46      0.81 o
  -3   0   8       66.86       63.18      3.32 o
  -2   0   8      190.50      181.56      4.13 o
  -1   0   8      116.92      110.84      4.01 o
   0   0   8        8.07       10.19      1.86 o
   1   0   8       32.71       34.40      3.94 o
   2   0   8       15.57       17.94      2.20 o
   3   0   8       24.64       27.60      4.60 o
   4   0   8       61.28       71.45      8.22 o
   5   0   8       54.78       50.13      7.50 o
   6   0   8        8.99        7.26      3.09 o
  -7   1   8        0.00        0.48      0.75 o
  -6   1   8        0.11       -0.73      0.73 o
  -5   1   8        1.03        2.73      0.82 o
  -4   1   8      169.14      152.79     12.34 o
  -3   1   8       29.44       28.02      1.73 o
  -2   1   8      317.67      321.46      6.32 o
  -1   1   8       12.52       12.27      2.48 o
   0   1   8        1.38        1.79      0.93 o
   1   1   8      412.87      406.90     10.90 o
   2   1   8       11.57       11.33      1.79 o
   3   1   8       13.34       11.68      2.05 o
   4   1   8       10.71       11.96      4.05 o
   5   1   8        0.95       -0.28      1.12 o
   6   1   8        0.82        0.76      1.38 o
  -6   2   8        0.02       -1.22      1.22 o
  -5   2   8        1.09        2.66      2.57 o
  -4   2   8       33.47       31.59      7.93 o
  -3   2   8        0.00       -0.60      0.60 o
  -2   2   8       17.50       12.12      0.97 o
  -1   2   8        0.06        0.18      0.35 o
   0   2   8        5.53        3.74      0.70 o
   1   2   8      209.05      215.08      8.41 o
   2   2   8       30.60       26.80      4.22 o
   3   2   8        1.18        1.02      1.10 o
   4   2   8        1.68        3.76      1.84 o
   5   2   8        2.70        4.34      2.44 o
   6   2   8        3.84        4.25      2.47 o
  -6   3   8        2.87        4.37      1.68 o
  -5   3   8        0.60       -1.43      1.58 o
  -4   3   8       10.52        7.58      1.90 o
  -3   3   8       61.32       52.11      3.60 o
  -2   3   8       75.70       70.73      4.39 o
  -1   3   8      670.02      672.03     14.14 o
   0   3   8       93.83       83.91      4.40 o
   1   3   8       70.80       64.53      2.79 o
   2   3   8      328.23      329.08     16.26 o
   3   3   8        7.45        6.30      0.81 o
   4   3   8       13.52       19.06      3.15 o
   5   3   8        7.86       14.71      4.46 o
   6   3   8        1.73        5.78      2.98 o
  -6   4   8        3.40        8.70      3.97 o
  -5   4   8        0.26       -2.19      2.19 o
  -4   4   8        3.80        7.41      2.81 o
  -3   4   8      114.22      108.20     10.48 o
  -2   4   8       20.96       20.31      3.72 o
  -1   4   8      265.12      259.29      9.51 o
   0   4   8        2.07        0.25      1.10 o
   1   4   8      211.41      214.49     12.68 o
   2   4   8       65.30       76.45      7.86 o
   3   4   8        4.10        0.73      1.45 o
   4   4   8       13.46       16.49      4.35 o
   5   4   8        0.10        1.58      2.13 o
  -6   5   8        3.15        2.17      1.78 o
  -5   5   8        2.91        5.57      3.03 o
  -4   5   8        1.56        1.40      2.62 o
  -3   5   8       21.82       23.74      4.46 o
  -2   5   8        0.14       -0.39      0.88 o
  -1   5   8        0.13       -0.62      1.30 o
   0   5   8       38.56       40.36      3.08 o
   1   5   8       70.96       69.63      7.41 o
   2   5   8       38.27       46.46      6.43 o
   3   5   8        5.61        3.15      1.93 o
   4   5   8        6.82        7.50      2.97 o
   5   5   8        0.05       -0.22      1.06 o
  -5   6   8        2.62        3.43      2.00 o
  -4   6   8        5.03       13.02      2.76 o
  -3   6   8        4.34        4.40      2.00 o
  -2   6   8      146.17      156.95     11.70 o
  -1   6   8      132.84      140.05     10.80 o
   0   6   8      439.09      454.39     36.99 o
   1   6   8        0.00       -0.21      0.69 o
   2   6   8        4.42        2.38      1.32 o
   3   6   8        0.06        0.34      0.89 o
   4   6   8        0.77        1.38      1.29 o
   5   6   8        4.00        7.95      5.98 o
  -5   7   8        0.29       -1.17      1.17 o
  -4   7   8        0.28        0.59      2.74 o
  -3   7   8        0.14       -0.16      0.71 o
  -2   7   8        2.16        3.73      2.01 o
  -1   7   8        6.48        4.17      1.76 o
   0   7   8       57.01       57.50      7.30 o
   1   7   8        0.01        0.45      1.42 o
   2   7   8        5.02        9.70      3.24 o
   3   7   8       15.60       19.84      4.77 o
   4   7   8        4.10       -2.14      2.14 o
  -4   8   8        0.97        2.16      1.63 o
  -3   8   8        0.28        0.58      0.95 o
  -2   8   8        0.49        0.53      0.97 o
  -1   8   8       30.53       27.81      5.25 o
   0   8   8       24.94       25.45      5.01 o
   1   8   8       52.80       57.44      7.79 o
   2   8   8        4.04        8.86      3.33 o
   3   8   8        3.10        8.81      3.37 o
  -3   9   8        1.01        0.23      0.94 o
  -2   9   8        0.00        3.22      1.82 o
  -1   9   8        3.35        4.27      2.51 o
   0   9   8       20.31       24.57      5.17 o
   1   9   8       74.48       83.59      9.82 o
   2   9   8        0.03        2.80      2.01 o
   3   9   8        6.22       11.74      4.13 o
  -2  10   8        0.02       -1.65      1.65 o
  -1  10   8        1.65        3.22      2.02 o
   0  10   8        0.68        2.61      2.41 o
   1  10   8        2.89        3.49      2.48 o
  -2 -12   9        0.47       -1.14      1.37 o
  -1 -12   9        2.77        3.34      1.94 o
   0 -12   9        0.00        0.17      0.75 o
   1 -12   9       21.52       31.27      6.16 o
   2 -12   9        0.57        3.94      2.06 o
  -3 -11   9        4.43        4.49      2.48 o
  -2 -11   9        5.48        4.52      2.12 o
  -1 -11   9        3.97        0.49      1.19 o
   0 -11   9        4.49        2.61      1.83 o
   1 -11   9      100.84      120.39     11.61 o
   2 -11   9       14.78       15.13      2.59 o
   3 -11   9        0.28        0.14      1.95 o
  -4 -10   9        8.71       14.67      4.11 o
  -3 -10   9        3.44        6.65      2.83 o
  -2 -10   9        0.24        1.54      1.14 o
  -1 -10   9        2.35        0.38      0.86 o
   0 -10   9        1.02        2.11      1.46 o
   1 -10   9       23.73       25.28      2.90 o
   2 -10   9        1.99        4.29      2.03 o
   3 -10   9        0.34        0.49      0.69 o
   4 -10   9        8.48        9.64      2.34 o
  -5  -9   9        0.80       -0.44      0.70 o
  -4  -9   9        0.02       -1.60      1.60 o
  -3  -9   9        2.51        3.68      2.01 o
  -2  -9   9        1.65        1.32      1.07 o
  -1  -9   9        8.94        6.39      2.58 o
   0  -9   9        7.87        7.59      2.72 o
   1  -9   9        9.96        8.85      1.13 o
   2  -9   9      161.96      168.37      8.44 o
   3  -9   9        2.27        2.29      2.58 o
   4  -9   9        6.62        3.52      1.60 o
   5  -9   9        2.16        2.15      1.82 o
  -5  -8   9        3.11        4.43      1.84 o
  -4  -8   9        1.57        1.91      1.63 o
  -3  -8   9        0.00       -0.22      1.23 o
  -2  -8   9        0.55        0.88      1.45 o
  -1  -8   9        2.04        2.06      0.85 o
   0  -8   9        0.41        0.04      0.41 o
   1  -8   9        1.84        1.33      0.64 o
   2  -8   9      224.39      240.09     10.02 o
   3  -8   9       41.99       51.75      4.92 o
   4  -8   9        1.45        4.69      2.28 o
   5  -8   9        2.19        4.12      2.25 o
  -5  -7   9        6.03        4.04      1.44 o
  -4  -7   9        4.38        6.23      1.76 o
  -3  -7   9       24.45       25.69      4.55 o
  -2  -7   9        0.58        1.10      0.95 o
  -1  -7   9        6.18        7.06      1.39 o
   0  -7   9       30.69       27.89      2.33 o
   1  -7   9       28.25       29.16      2.22 o
   2  -7   9        1.42       -0.44      0.44 o
   3  -7   9       19.17       13.82      3.35 o
   4  -7   9        0.19       -0.42      0.87 o
   5  -7   9       11.77       14.52      4.23 o
  -6  -6   9        0.18        0.37      0.94 o
  -5  -6   9        1.88        2.68      1.19 o
  -4  -6   9       13.92       11.86      2.32 o
  -3  -6   9        5.14        6.64      2.15 o
  -2  -6   9       19.38       20.92      4.02 o
  -1  -6   9        9.22        4.56      1.82 o
   0  -6   9        1.43        1.00      0.67 o
   1  -6   9        8.60        9.41      1.04 o
   2  -6   9        1.02        0.67      0.77 o
   3  -6   9      232.94      228.31     13.72 o
   4  -6   9        8.24        4.31      2.15 o
   5  -6   9       14.84       15.34      4.30 o
   6  -6   9        0.28        1.36      1.60 o
  -6  -5   9        0.10        0.94      1.63 o
  -5  -5   9       14.64       14.10      2.57 o
  -4  -5   9       45.10       42.92      4.31 o
  -3  -5   9       95.57       99.74      8.24 o
  -2  -5   9      106.67      115.84      8.90 o
  -1  -5   9        5.98        7.18      2.35 o
   0  -5   9      134.69      139.23      6.33 o
   1  -5   9       50.39       48.70      3.15 o
   2  -5   9       11.12       11.06      1.64 o
   3  -5   9       58.71       60.91      4.51 o
   4  -5   9        2.71        2.84      1.48 o
   5  -5   9        2.01        2.01      1.53 o
   6  -5   9        0.25       -2.82      2.82 o
  -6  -4   9       12.01       10.40      3.84 o
  -5  -4   9        0.00        0.58      1.12 o
  -4  -4   9       44.63       45.16      4.22 o
  -3  -4   9       35.78       37.30      1.54 o
  -2  -4   9       17.10       16.00      3.13 o
  -1  -4   9       22.33       23.46      1.28 o
   0  -4   9       48.99       52.98      3.38 o
   1  -4   9       17.55       17.54      1.96 o
   2  -4   9       28.57       12.85      8.03 o
   3  -4   9        0.00       -0.76      1.65 o
   4  -4   9       34.70       30.01      5.45 o
   5  -4   9        0.37       -0.96      0.96 o
   6  -4   9       10.48       10.13      3.52 o
  -6  -3   9       23.21       28.10      6.16 o
  -5  -3   9        0.04       -1.54      1.54 o
  -4  -3   9        4.37        5.58      1.53 o
  -3  -3   9        5.94        6.46      0.81 o
  -2  -3   9       46.73       45.61      2.29 o
  -1  -3   9       36.07       36.87      2.47 o
   0  -3   9       57.03       53.13      2.92 o
   1  -3   9       43.27       49.41      2.42 o
   2  -3   9        1.24        0.85      0.40 o
   3  -3   9        0.42        0.21      0.36 o
   4  -3   9       33.87       40.53      6.24 o
   5  -3   9        0.89        0.51      1.00 o
   6  -3   9        8.49       14.18      4.51 o
  -6  -2   9       15.02       14.30      4.08 o
  -5  -2   9       10.17       13.66      3.97 o
  -4  -2   9      114.01      114.23      3.91 o
  -3  -2   9      622.99      619.51      9.24 o
  -2  -2   9       74.73       76.72      2.58 o
  -1  -2   9        3.66        2.74      0.85 o
   0  -2   9       49.38       47.97      2.89 o
   1  -2   9       28.14       30.58      2.06 o
   2  -2   9       22.83       23.32      3.77 o
   3  -2   9       39.27       42.84      5.81 o
   4  -2   9        3.72        4.74      2.12 o
   5  -2   9        1.47        1.20      1.65 o
   6  -2   9        0.00       -2.24      2.24 o
  -6  -1   9        0.04        2.48      1.82 o
  -5  -1   9       48.50       55.70      7.53 o
  -4  -1   9       24.54       24.11      2.65 o
  -3  -1   9       40.64       41.69      2.05 o
  -2  -1   9        1.18        0.39      0.37 o
  -1  -1   9        0.61        0.47      0.35 o
   0  -1   9      169.47      174.94      4.94 o
   1  -1   9      134.63      122.40     22.89 o
   2  -1   9        1.79        1.04      0.66 o
   3  -1   9        0.05       -1.68      1.68 o
   4  -1   9        4.41        1.50      1.53 o
   5  -1   9        1.04        1.41      1.50 o
   6  -1   9        8.78       11.64      3.83 o
  -6   0   9        4.73        5.45      2.62 o
  -5   0   9        0.42        3.18      1.89 o
  -4   0   9       14.11       12.22      2.18 o
  -3   0   9      198.28      197.21      5.29 o
  -2   0   9      709.36      714.58     10.94 o
  -1   0   9      274.12      270.20      6.92 o
   0   0   9        3.43        6.42      1.17 o
   1   0   9        2.94        1.54      0.95 o
   2   0   9      118.49      131.91      6.35 o
   3   0   9        6.08        4.62      1.85 o
   4   0   9        0.06        0.29      0.88 o
   5   0   9        3.55        0.87      1.14 o
   6   0   9        0.14        0.34      1.35 o
  -6   1   9        5.01        8.67      3.23 o
  -5   1   9       13.49       20.65      3.43 o
  -4   1   9        3.66        3.48      1.45 o
  -3   1   9        0.07        0.17      0.24 o
  -2   1   9      326.21      322.62      6.62 o
  -1   1   9       32.31       32.24      2.19 o
   0   1   9        0.02        0.33      0.82 o
   1   1   9      337.14      349.24     10.41 o
   2   1   9      208.69      207.21     12.08 o
   3   1   9       35.15       41.89      4.35 o
   4   1   9        0.75        1.31      1.74 o
   5   1   9        0.25        1.09      1.37 o
   6   1   9        1.01        0.64      1.20 o
  -6   2   9        2.42        3.80      2.41 o
  -5   2   9        1.30        1.67      0.84 o
  -4   2   9       19.47       19.27      3.06 o
  -3   2   9       80.11       79.03      4.47 o
  -2   2   9        4.78        3.57      0.74 o
  -1   2   9       45.26       48.52      4.31 o
   0   2   9       11.17        7.58      1.06 o
   1   2   9       29.36       24.72      3.93 o
   2   2   9        1.10       -0.02      0.71 o
   3   2   9       12.91       12.06      3.36 o
   4   2   9        2.70        0.82      1.08 o
   5   2   9        0.10        1.21      1.31 o
   6   2   9        0.80        2.91      2.49 o
  -6   3   9        0.08        3.38      2.29 o
  -5   3   9        5.71        8.88      3.52 o
  -4   3   9       10.80       17.71      2.34 o
  -3   3   9        6.03        5.80      1.16 o
  -2   3   9      136.73      121.85      6.02 o
  -1   3   9      413.02      425.61     11.02 o
   0   3   9      130.59      134.00      5.10 o
   1   3   9        9.86        8.68      0.91 o
   2   3   9       62.08       60.49      6.97 o
   3   3   9       41.64       33.98      5.53 o
   4   3   9        3.43        3.46      1.42 o
   5   3   9        2.18        6.38      3.13 o
  -6   4   9       18.05       40.06      8.20 o
  -5   4   9        2.02        3.02      2.32 o
  -4   4   9        3.42        6.44      2.73 o
  -3   4   9        6.92        6.11      1.72 o
  -2   4   9      101.79      107.38      8.91 o
  -1   4   9      120.43      114.52      4.37 o
   0   4   9        7.94        4.15      1.60 o
   1   4   9       13.28       13.64      3.24 o
   2   4   9        0.55        1.45      1.56 o
   3   4   9        2.41        1.83      1.56 o
   4   4   9        0.57        1.98      1.62 o
   5   4   9        0.27        1.55      1.88 o
  -5   5   9        0.17        0.81      1.72 o
  -4   5   9        7.44        5.27      1.97 o
  -3   5   9        1.76        0.64      0.91 o
  -2   5   9       48.36       49.15      6.30 o
  -1   5   9       15.17       20.67      4.08 o
   0   5   9       69.48       40.56     18.13 o
   1   5   9       29.73       33.71      5.36 o
   2   5   9        0.96        0.37      1.07 o
   3   5   9        0.34       -1.61      1.61 o
   4   5   9        0.93       -1.53      1.54 o
   5   5   9        0.82        0.97      1.05 o
  -5   6   9        3.88        7.29      2.02 o
  -4   6   9        0.39       -0.01      0.99 o
  -3   6   9        0.55        4.16      2.03 o
  -2   6   9       17.41       16.36      3.88 o
  -1   6   9        8.77        9.42      2.90 o
   0   6   9       38.79       38.93      5.88 o
   1   6   9       24.32       29.08      5.24 o
   2   6   9        6.89        8.12      2.94 o
   3   6   9       12.22       19.87      4.75 o
   4   6   9        9.68       12.23      3.89 o
  -4   7   9        2.60        2.43      2.09 o
  -3   7   9        0.03       -0.79      1.12 o
  -2   7   9        0.77        2.13      1.40 o
  -1   7   9       32.63       34.38      5.78 o
   0   7   9       16.54       18.85      4.26 o
   1   7   9        0.02        1.82      1.90 o
   2   7   9       22.67       21.13      4.80 o
   3   7   9       13.62       16.21      4.47 o
  -4   8   9        0.67       -0.83      1.21 o
  -3   8   9        4.14        6.77      3.00 o
  -2   8   9        0.62        1.69      1.53 o
  -1   8   9        0.67        1.56      1.48 o
   0   8   9        0.90        2.03      1.42 o
   1   8   9       10.18       10.00      3.41 o
   2   8   9       18.62       14.84      4.17 o
   3   8   9        0.58        1.45      1.40 o
  -2   9   9        0.01       -1.00      1.70 o
  -1   9   9        2.34        2.90      2.10 o
   0   9   9        6.91        6.10      2.94 o
   1   9   9        1.19        1.83      1.46 o
  -1 -12  10        0.51       -2.05      2.05 o
   0 -12  10        0.27       -1.30      1.40 o
   1 -12  10        3.18        5.64      2.57 o
  -3 -11  10        1.01        4.90      2.49 o
  -2 -11  10        4.82       10.94      3.65 o
  -1 -11  10        0.06       -1.02      1.37 o
   0 -11  10        0.38        0.21      1.78 o
   1 -11  10        2.14       -0.08      0.88 o
   2 -11  10       35.71       30.58      6.18 o
   3 -11  10        2.22       -1.47      1.64 o
  -4 -10  10        3.38        1.64      1.20 o
  -3 -10  10        1.45        1.13      1.28 o
  -2 -10  10        1.64        4.89      2.34 o
  -1 -10  10        0.15        0.36      0.93 o
   0 -10  10        0.22        2.63      1.87 o
   1 -10  10        2.85        3.13      2.04 o
   2 -10  10        0.08       -0.69      0.75 o
   3 -10  10        2.55       -0.14      1.78 o
  -4  -9  10        8.46       12.08      3.73 o
  -3  -9  10        0.03        0.24      0.88 o
  -2  -9  10        6.96        5.37      2.36 o
  -1  -9  10        1.20        2.10      1.45 o
   0  -9  10        1.15        2.52      1.92 o
   1  -9  10        3.18        2.79      1.44 o
   2  -9  10       10.69        9.87      2.12 o
   3  -9  10       17.74       14.74      2.77 o
   4  -9  10        0.03       -1.13      1.13 o
  -5  -8  10        6.96        5.36      2.92 o
  -4  -8  10       88.47      100.82      7.60 o
  -3  -8  10        9.80        8.51      2.91 o
  -2  -8  10        5.05        4.91      2.54 o
  -1  -8  10        8.34       10.75      3.01 o
   0  -8  10        0.89        0.94      1.41 o
   1  -8  10        4.46        3.83      2.08 o
   2  -8  10        2.80        2.09      0.96 o
   3  -8  10        4.84        2.10      3.71 o
   4  -8  10        0.00       -1.47      1.47 o
  -5  -7  10        0.45        0.40      0.76 o
  -4  -7  10       16.72       16.56      3.01 o
  -3  -7  10        1.78        1.60      1.41 o
  -2  -7  10       56.93       60.01      7.18 o
  -1  -7  10       35.29       34.23      5.44 o
   0  -7  10       10.15       10.58      2.19 o
   1  -7  10       43.61       42.86      2.65 o
   2  -7  10        1.75        0.90      1.61 o
   3  -7  10       12.33       11.58      3.16 o
   4  -7  10        0.17       -0.10      1.14 o
   5  -7  10        1.63        5.35      2.90 o
  -5  -6  10        5.60        4.92      1.90 o
  -4  -6  10       10.95        9.94      2.34 o
  -3  -6  10       46.81       46.64      6.00 o
  -2  -6  10       10.76        9.97      2.74 o
  -1  -6  10       60.13       70.48      7.55 o
   0  -6  10        0.80        0.13      0.28 o
   1  -6  10        0.77        0.77      0.28 o
   2  -6  10        9.12       14.36      3.03 o
   3  -6  10        9.21        9.45      2.60 o
   4  -6  10        0.50       -0.74      1.08 o
   5  -6  10        0.59        3.46      2.20 o
  -6  -5  10        1.35       -1.74      1.85 o
  -5  -5  10       10.67       15.73      2.78 o
  -4  -5  10        6.42        5.17      1.97 o
  -3  -5  10      482.70      511.40     20.50 o
  -2  -5  10        0.00       -1.14      1.34 o
  -1  -5  10      106.21      110.01      9.23 o
   0  -5  10       13.18       13.69      3.10 o
   1  -5  10       55.70       57.05      2.66 o
   2  -5  10       14.64       10.47      3.02 o
   3  -5  10        0.00       -0.44      1.55 o
   4  -5  10        1.29        2.58      1.76 o
   5  -5  10        3.50        2.30      1.62 o
  -6  -4  10        3.32        5.06      2.70 o
  -5  -4  10        6.06        7.49      2.12 o
  -4  -4  10       53.93       54.11      4.73 o
  -3  -4  10       14.10       16.58      3.35 o
  -2  -4  10       16.48       16.04      3.32 o
  -1  -4  10       20.73       21.66      1.42 o
   0  -4  10       45.20       43.34      3.23 o
   1  -4  10        1.39        2.25      1.40 o
   2  -4  10        5.57        3.72      1.63 o
   3  -4  10       19.21       18.48      3.96 o
   4  -4  10       16.50       11.46      3.43 o
   5  -4  10        5.65        8.11      3.23 o
  -6  -3  10        7.48       11.08      3.89 o
  -5  -3  10        1.27        3.23      1.81 o
  -4  -3  10       25.85       28.88      3.31 o
  -3  -3  10       48.18       45.16      2.42 o
  -2  -3  10      724.58      710.46     24.39 o
  -1  -3  10        0.59        0.84      0.33 o
   0  -3  10        0.00       -0.15      0.32 o
   1  -3  10       27.10       21.53      1.66 o
   2  -3  10        0.54       -0.19      0.83 o
   3  -3  10       50.59       49.98      3.13 o
   4  -3  10        0.05       -0.31      1.02 o
   5  -3  10        1.35        2.79      2.14 o
   6  -3  10        4.60        7.22      3.48 o
  -6  -2  10        1.85        0.27      1.08 o
  -5  -2  10        6.81        8.92      3.40 o
  -4  -2  10        3.25        2.22      0.91 o
  -3  -2  10      118.07      115.86      4.16 o
  -2  -2  10      279.23      280.31      5.52 o
  -1  -2  10        0.32       -0.01      0.23 o
   0  -2  10        1.80        1.17      0.49 o
   1  -2  10       21.53       22.40      1.87 o
   2  -2  10      153.67      143.00     11.27 o
   3  -2  10        4.52        3.23      1.78 o
   4  -2  10       34.16       37.42      6.21 o
   5  -2  10        0.01       -1.39      1.55 o
   6  -2  10        7.97       10.54      3.68 o
  -6  -1  10        0.12        1.17      1.31 o
  -5  -1  10        7.05        6.82      2.92 o
  -4  -1  10        4.65        4.77      2.40 o
  -3  -1  10      107.00      106.04      3.88 o
  -2  -1  10       55.24       59.78      2.78 o
  -1  -1  10       25.29       26.26      2.03 o
   0  -1  10       34.87       29.65      2.70 o
   1  -1  10       23.32       22.66      3.31 o
   2  -1  10      140.10      136.67      6.70 o
   3  -1  10       18.72       16.18      3.76 o
   4  -1  10        5.26        9.00      3.09 o
   5  -1  10        0.05        2.29      1.85 o
  -6   0  10        0.71       -1.62      1.62 o
  -5   0  10        5.68       11.35      3.41 o
  -4   0  10       10.86        9.90      1.67 o
  -3   0  10        0.05        0.11      0.29 o
  -2   0  10        3.27        3.08      0.62 o
  -1   0  10      393.20      396.58      7.05 o
   0   0  10        4.14       12.40      2.45 o
   1   0  10       71.71       67.76      4.28 o
   2   0  10       33.13       31.24      4.54 o
   3   0  10      108.74      126.57     10.81 o
   4   0  10       12.12       10.55      3.44 o
   5   0  10        2.81        1.08      1.50 o
  -6   1  10        2.13       -0.86      1.22 o
  -5   1  10        2.01        0.51      0.75 o
  -4   1  10        5.00        4.19      1.14 o
  -3   1  10       22.24       22.29      1.63 o
  -2   1  10      206.35      186.51      4.61 o
  -1   1  10      280.78      274.25      7.00 o
   0   1  10       21.96       19.61      3.27 o
   1   1  10       97.22       90.95      7.54 o
   2   1  10       88.84       90.06      8.13 o
   3   1  10       15.35       16.10      2.65 o
   4   1  10        1.90        2.68      1.89 o
   5   1  10       11.45        9.15      3.24 o
  -6   2  10        0.31        1.49      1.67 o
  -5   2  10        2.51        3.53      1.56 o
  -4   2  10        5.59        5.30      1.22 o
  -3   2  10       19.04       16.16      2.05 o
  -2   2  10       34.13       36.37      2.01 o
  -1   2  10       25.29       30.07      3.72 o
   0   2  10       83.51       85.61      4.49 o
   1   2  10        2.90        3.27      0.77 o
   2   2  10       25.92       19.70      3.92 o
   3   2  10        9.44       10.78      3.13 o
   4   2  10        0.25        2.55      2.03 o
   5   2  10        4.96        2.45      1.76 o
  -5   3  10        0.04        1.05      1.16 o
  -4   3  10        0.00       -0.81      0.81 o
  -3   3  10       24.71       28.95      2.82 o
  -2   3  10       31.72       24.95      2.74 o
  -1   3  10      112.11       96.48      4.67 o
   0   3  10       70.24       66.79      3.67 o
   1   3  10        3.35        1.43      1.21 o
   2   3  10       68.65       65.94      7.47 o
   3   3  10        0.03       -0.43      0.97 o
   4   3  10        5.65        4.92      1.79 o
   5   3  10        7.30        9.55      3.44 o
  -5   4  10        0.01       -1.40      1.40 o
  -4   4  10        2.92        7.87      2.30 o
  -3   4  10        0.45       -0.01      0.45 o
  -2   4  10        0.01        1.47      1.15 o
  -1   4  10       14.05       12.90      1.59 o
   0   4  10       86.48       88.73      8.26 o
   1   4  10        0.75        1.90      1.13 o
   2   4  10       65.60       78.95      8.58 o
   3   4  10       15.82       15.20      3.95 o
   4   4  10        1.01       -0.78      1.30 o
  -5   5  10        2.46       -1.31      1.31 o
  -4   5  10        0.00        0.08      1.21 o
  -3   5  10        0.18        0.67      0.73 o
  -2   5  10       13.60       18.88      4.05 o
  -1   5  10        0.38        2.01      1.26 o
   0   5  10       33.92       33.76      5.37 o
   1   5  10       12.88        8.29      2.67 o
   2   5  10        4.76        6.04      2.63 o
   3   5  10       20.10       26.14      5.33 o
   4   5  10        0.28        2.13      1.58 o
  -4   6  10        0.29       -0.89      0.89 o
  -3   6  10        1.91        3.63      1.96 o
  -2   6  10        0.44        0.01      0.99 o
  -1   6  10        0.69        0.91      1.11 o
   0   6  10        4.85        5.92      2.35 o
   1   6  10       10.21        9.27      3.20 o
   2   6  10        2.92        6.38      2.76 o
   3   6  10       42.11       48.60      7.69 o
  -4   7  10        9.21       14.12      3.24 o
  -3   7  10        0.44        2.68      1.84 o
  -2   7  10        0.01       -0.49      0.91 o
  -1   7  10        0.27        0.39      0.98 o
   0   7  10        0.01       -1.28      1.29 o
   1   7  10       10.76       14.37      4.02 o
   2   7  10        1.61        5.05      2.67 o
   3   7  10        0.59        2.74      2.03 o
  -2   8  10        3.29        5.34      2.55 o
  -1   8  10        0.98        5.30      2.66 o
   0   8  10        1.59       -0.17      0.95 o
   1   8  10        1.98        1.56      0.93 o
   2   8  10        0.10        0.37      1.04 o
  -2 -11  11        0.28       -0.73      1.17 o
  -1 -11  11        0.05        0.61      0.81 o
   0 -11  11        0.33        2.37      1.79 o
   1 -11  11        0.06        0.05      0.94 o
   2 -11  11        1.95        4.31      2.66 o
  -3 -10  11        1.03        3.24      2.02 o
  -2 -10  11        3.79        0.70      1.05 o
  -1 -10  11        5.30        5.03      2.38 o
   0 -10  11        0.04        0.04      0.65 o
   1 -10  11        3.54        3.91      2.01 o
   2 -10  11        9.08       13.83      4.52 o
   3 -10  11        5.59       10.28      3.73 o
  -4  -9  11        1.81        1.29      1.82 o
  -3  -9  11       11.69       11.26      3.26 o
  -2  -9  11       17.66       13.41      3.69 o
  -1  -9  11        2.68        3.71      2.13 o
   0  -9  11        0.25        4.85      2.34 o
   1  -9  11        0.00        0.07      0.64 o
   2  -9  11        3.08        3.83      2.36 o
   3  -9  11        0.65       -0.79      2.02 o
  -4  -8  11        0.11        0.93      2.14 o
  -3  -8  11       91.63       92.39      9.49 o
  -2  -8  11        4.76        5.89      2.52 o
  -1  -8  11       33.49       31.80      5.62 o
   0  -8  11        3.53        5.24      2.38 o
   1  -8  11        8.59        9.05      1.70 o
   2  -8  11        0.08       -0.16      0.75 o
   3  -8  11        4.82        4.15      1.59 o
   4  -8  11        0.30        2.04      1.21 o
  -5  -7  11        5.19        3.54      1.45 o
  -4  -7  11        0.15       -0.43      0.74 o
  -3  -7  11        2.10        2.60      1.81 o
  -2  -7  11       47.94       54.97      7.12 o
  -1  -7  11       80.89       86.56      8.97 o
   0  -7  11        2.12        1.08      1.51 o
   1  -7  11        4.91        5.44      1.36 o
   2  -7  11        0.05        0.02      2.96 o
   3  -7  11        5.96        6.37      2.44 o
   4  -7  11        0.03       -1.06      1.27 o
  -5  -6  11        0.03        0.77      0.84 o
  -4  -6  11        0.00        1.44      1.07 o
  -3  -6  11        0.34        0.27      0.73 o
  -2  -6  11      227.19      246.64     14.69 o
  -1  -6  11        0.66        2.98      2.14 o
   0  -6  11        1.66        1.50      0.50 o
   1  -6  11        6.36        4.24      1.58 o
   2  -6  11        1.64        2.32      1.40 o
   3  -6  11       47.43       51.89      6.80 o
   4  -6  11        2.07        1.10      1.29 o
   5  -6  11        0.91        1.44      1.65 o
  -5  -5  11       29.64       36.20      6.15 o
  -4  -5  11       20.89       23.06      3.28 o
  -3  -5  11       25.52       28.89      4.63 o
  -2  -5  11       27.77       29.64      4.71 o
  -1  -5  11       79.58       78.54      8.04 o
   0  -5  11       53.54       55.98      3.78 o
   1  -5  11       12.08       14.16      2.23 o
   2  -5  11       25.31       24.53      4.12 o
   3  -5  11       10.90       13.28      3.37 o
   4  -5  11       11.63       13.13      3.91 o
   5  -5  11        1.91        1.33      1.34 o
  -5  -4  11        3.61        5.11      1.63 o
  -4  -4  11        5.02        6.50      1.62 o
  -3  -4  11        9.55        9.59      1.97 o
  -2  -4  11       28.72       31.65      4.68 o
  -1  -4  11        0.36        0.52      0.22 o
   0  -4  11       26.99       24.49      2.55 o
   1  -4  11       17.71       20.26      1.87 o
   2  -4  11       31.32       32.71      4.82 o
   3  -4  11       11.56        7.64      2.58 o
   4  -4  11       18.47       19.96      4.55 o
   5  -4  11        6.26        8.05      3.14 o
  -5  -3  11        4.37        1.31      1.46 o
  -4  -3  11       27.66       33.48      3.76 o
  -3  -3  11       12.95        9.45      2.43 o
  -2  -3  11       37.92       37.98      4.87 o
  -1  -3  11      104.37      102.59      3.47 o
   0  -3  11       16.77       12.03      2.11 o
   1  -3  11       76.23       72.70      3.26 o
   2  -3  11        0.53        0.10      0.41 o
   3  -3  11       28.98       31.51      5.28 o
   4  -3  11       22.00       23.96      5.03 o
   5  -3  11        0.03        2.53      1.91 o
  -6  -2  11        0.28       -1.06      1.42 o
  -5  -2  11        3.89        1.86      1.90 o
  -4  -2  11        3.70        3.71      1.14 o
  -3  -2  11        7.90        8.59      1.18 o
  -2  -2  11        0.64        0.46      0.28 o
  -1  -2  11       72.54       75.67      4.01 o
   0  -2  11      161.56      160.05      5.35 o
   1  -2  11      108.09       93.97      5.33 o
   2  -2  11       74.72       80.55      6.79 o
   3  -2  11       15.42       18.05      4.09 o
   4  -2  11       16.65       20.20      4.70 o
   5  -2  11        0.15       -0.71      1.32 o
  -6  -1  11        0.02       -0.63      1.26 o
  -5  -1  11        0.00        2.96      2.19 o
  -4  -1  11        8.85        9.52      1.34 o
  -3  -1  11        0.06       -0.41      0.66 o
  -2  -1  11       20.95       20.88      1.70 o
  -1  -1  11       11.58       13.49      1.31 o
   0  -1  11       65.41       58.35      3.98 o
   1  -1  11        0.01        0.09      0.34 o
   2  -1  11       68.18       71.21      7.55 o
   3  -1  11        6.58       10.30      3.23 o
   4  -1  11        0.58        0.47      1.08 o
   5  -1  11        4.63        5.25      2.88 o
  -5   0  11        0.73        0.60      0.76 o
  -4   0  11        0.19        1.46      0.66 o
  -3   0  11       17.78       19.48      1.70 o
  -2   0  11        1.81        0.86      0.51 o
  -1   0  11       88.93       85.45      3.20 o
   0   0  11       24.75       28.70      3.75 o
   1   0  11       65.67       60.48      4.18 o
   2   0  11       48.24       46.19      5.76 o
   3   0  11        5.39        5.27      2.49 o
   4   0  11        0.11        0.32      0.83 o
   5   0  11       20.66       24.43      5.61 o
  -5   1  11        0.33       -0.78      0.78 o
  -4   1  11        9.22        3.95      2.45 o
  -3   1  11        3.08        2.47      0.96 o
  -2   1  11        2.87        1.22      0.74 o
  -1   1  11       37.08       33.86      2.24 o
   0   1  11        2.54        2.11      1.27 o
   1   1  11        9.80        7.58      2.20 o
   2   1  11       28.55       27.70      4.60 o
   3   1  11        1.04       -0.83      1.47 o
   4   1  11        3.04        0.94      1.35 o
   5   1  11        2.01        1.11      1.35 o
  -5   2  11        7.19        8.01      1.74 o
  -4   2  11        3.20        4.46      1.19 o
  -3   2  11        2.10        2.69      0.89 o
  -2   2  11        0.37        0.35      0.33 o
  -1   2  11        1.21        0.42      0.37 o
   0   2  11       26.06       26.86      4.18 o
   1   2  11       17.18       18.59      2.59 o
   2   2  11        1.79        1.33      1.26 o
   3   2  11       27.96       29.28      5.30 o
   4   2  11        0.11        0.89      1.40 o
  -5   3  11       18.43       31.33      7.79 o
  -4   3  11        0.27        1.05      0.65 o
  -3   3  11        2.43        3.19      0.96 o
  -2   3  11        0.56        0.62      0.70 o
  -1   3  11       20.14       21.98      2.29 o
   0   3  11        0.20        0.15      0.36 o
   1   3  11        1.63       -0.37      0.75 o
   2   3  11       16.38       13.59      3.57 o
   3   3  11       16.55       10.82      3.36 o
   4   3  11        2.17        0.63      1.32 o
  -5   4  11        1.18        4.76      1.73 o
  -4   4  11       25.78       42.34      4.99 o
  -3   4  11        8.82        8.38      2.14 o
  -2   4  11        0.01        0.50      1.21 o
  -1   4  11        0.02        2.28      1.46 o
   0   4  11        5.60        6.80      2.34 o
   1   4  11        4.18        4.44      2.01 o
   2   4  11        0.38        1.60      1.46 o
   3   4  11        0.07        0.01      0.69 o
   4   4  11       12.42       17.39      4.74 o
  -4   5  11        3.79        6.47      2.06 o
  -3   5  11        0.03        2.46      1.08 o
  -2   5  11        0.13        0.56      0.95 o
  -1   5  11        1.85       -0.02      0.61 o
   0   5  11        3.97        3.37      1.85 o
   1   5  11        1.54        2.27      1.93 o
   2   5  11        0.30       -1.13      1.38 o
   3   5  11        0.68        1.21      0.87 o
  -3   6  11       12.18       18.40      3.40 o
  -2   6  11        6.58        7.30      2.84 o
  -1   6  11        0.01       -1.29      1.29 o
   0   6  11        3.42        3.74      1.98 o
   1   6  11        0.65        0.65      1.07 o
   2   6  11        0.92       -1.52      1.52 o
  -2   7  11        0.20       -0.93      1.25 o
  -1   7  11        1.29        3.23      1.98 o
   0   7  11        1.70        2.77      1.72 o
   1   7  11        0.01       -1.81      1.81 o
  -2 -10  12       17.69       17.85      4.65 o
  -1 -10  12       41.40       51.21      7.76 o
   0 -10  12        2.31        4.97      2.45 o
   1 -10  12        1.04        4.08      2.37 o
   2 -10  12        1.71        3.26      2.22 o
  -3  -9  12        1.17        1.32      1.41 o
  -2  -9  12       33.40       36.36      6.32 o
  -1  -9  12       29.71       42.02      6.80 o
   0  -9  12        1.02        7.07      3.05 o
   1  -9  12        0.01        0.30      0.96 o
   2  -9  12        9.19       15.64      4.58 o
   3  -9  12        3.86        3.64      2.66 o
  -4  -8  12       17.44       16.85      3.23 o
  -3  -8  12        1.21        6.61      2.66 o
  -2  -8  12        0.01        0.68      1.14 o
  -1  -8  12       69.28       74.55      8.86 o
   0  -8  12       61.86       67.92      8.71 o
   1  -8  12        0.04       -1.81      1.81 o
   2  -8  12        0.00        1.88      1.72 o
   3  -8  12        8.41        9.78      3.62 o
  -4  -7  12        4.29        4.06      1.45 o
  -3  -7  12       28.46       29.36      5.31 o
  -2  -7  12        0.66        2.25      1.66 o
  -1  -7  12        1.71       -0.47      1.51 o
   0  -7  12        0.99        3.77      2.21 o
   1  -7  12        0.24        3.30      2.15 o
   2  -7  12        3.13        5.04      1.62 o
   3  -7  12        0.01        0.27      0.98 o
   4  -7  12        9.34       11.43      3.58 o
  -4  -6  12        2.92        4.13      2.09 o
  -3  -6  12       20.12       23.44      4.52 o
  -2  -6  12        0.85        0.88      1.46 o
  -1  -6  12        0.72        1.37      1.10 o
   0  -6  12       59.27       62.16      7.92 o
   1  -6  12       15.30       16.03      2.39 o
   2  -6  12        0.67       -0.12      1.28 o
   3  -6  12        0.03       -1.37      1.37 o
   4  -6  12        0.11       -0.32      1.49 o
  -5  -5  12        8.88       12.67      2.63 o
  -4  -5  12        7.65        7.43      1.94 o
  -3  -5  12        3.29        3.22      1.77 o
  -2  -5  12       30.57       28.78      4.71 o
  -1  -5  12        0.04       -1.36      1.36 o
   0  -5  12       96.15      100.06      5.32 o
   1  -5  12       19.21       11.43      1.96 o
   2  -5  12        0.37       -0.36      0.75 o
   3  -5  12        7.54       10.85      3.28 o
   4  -5  12       26.62       28.96      5.73 o
  -5  -4  12        0.20       -0.92      1.11 o
  -4  -4  12        6.79        5.13      1.58 o
  -3  -4  12       13.65       17.15      2.64 o
  -2  -4  12       39.63       38.87      5.37 o
  -1  -4  12       18.28       16.85      1.87 o
   0  -4  12       14.49       16.26      2.39 o
   1  -4  12       12.43       12.22      2.47 o
   2  -4  12       26.06       26.54      4.59 o
   3  -4  12       36.49       43.66      6.40 o
   4  -4  12        3.52        3.65      2.53 o
  -5  -3  12        0.51        2.28      1.93 o
  -4  -3  12        0.81        2.27      0.99 o
  -3  -3  12        7.42        6.23      1.60 o
  -2  -3  12        1.41       -0.31      0.67 o
  -1  -3  12       10.55       12.34      1.52 o
   0  -3  12        5.77        4.77      1.27 o
   1  -3  12       78.37       77.84      7.99 o
   2  -3  12        0.00        1.60      0.99 o
   3  -3  12        2.21        5.56      2.44 o
   4  -3  12        9.00       14.01      3.97 o
  -5  -2  12        2.89        5.24      2.63 o
  -4  -2  12        8.56        9.60      1.86 o
  -3  -2  12        4.73        3.00      1.11 o
  -2  -2  12        0.08       -0.03      0.40 o
  -1  -2  12       48.41       45.10      2.66 o
   0  -2  12       63.00       66.60      3.93 o
   1  -2  12        7.77        4.42      1.55 o
   2  -2  12        0.10        0.21      1.65 o
   3  -2  12       35.08       39.70      6.26 o
   4  -2  12        9.79       14.17      4.13 o
  -5  -1  12        3.13        3.87      2.24 o
  -4  -1  12        0.20        1.50      1.61 o
  -3  -1  12        0.07        0.09      0.45 o
  -2  -1  12       36.38       37.55      2.36 o
  -1  -1  12       11.23       12.84      1.58 o
   0  -1  12        0.16        0.56      0.75 o
   1  -1  12        2.19        2.58      0.90 o
   2  -1  12        0.63       -0.78      1.09 o
   3  -1  12        0.02       -0.58      1.11 o
   4  -1  12        0.10        1.85      1.65 o
  -5   0  12       26.92       35.15      6.42 o
  -4   0  12        3.94        3.56      1.54 o
  -3   0  12        4.40        2.31      0.85 o
  -2   0  12       15.81       16.15      1.59 o
  -1   0  12       17.78       17.31      1.65 o
   0   0  12        0.05        5.92      1.46 o
   1   0  12       10.95       10.53      2.63 o
   2   0  12       17.72       18.58      2.77 o
   3   0  12        0.33        4.08      2.52 o
   4   0  12        2.27       -0.39      1.17 o
  -5   1  12        5.16        7.15      3.87 o
  -4   1  12       13.01       22.65      2.71 o
  -3   1  12        3.26        5.88      1.26 o
  -2   1  12        3.85        4.83      0.87 o
  -1   1  12        0.08        0.46      0.45 o
   0   1  12        3.84        4.02      1.13 o
   1   1  12       54.39       53.91      6.19 o
   2   1  12        4.40        3.69      1.84 o
   3   1  12        0.75       -1.62      1.62 o
   4   1  12       15.30       13.41      4.16 o
  -5   2  12        2.38       -0.05      1.34 o
  -4   2  12       11.02       12.32      2.05 o
  -3   2  12        0.85        1.88      0.76 o
  -2   2  12        1.55        2.07      1.53 o
  -1   2  12       12.78       12.95      1.53 o
   0   2  12        0.12        0.32      0.68 o
   1   2  12        0.06        0.54      0.72 o
   2   2  12        2.06        2.27      1.92 o
   3   2  12        3.27        4.96      2.39 o
   4   2  12        1.00        1.80      2.65 o
  -4   3  12        7.56        9.32      1.87 o
  -3   3  12        4.06        6.68      1.44 o
  -2   3  12        2.96        2.55      0.99 o
  -1   3  12        0.10        1.06      1.35 o
   0   3  12       13.87       18.87      3.87 o
   1   3  12        0.79       -0.56      0.89 o
   2   3  12        7.70        6.06      2.57 o
   3   3  12        3.43        1.90      1.58 o
  -4   4  12        5.80        8.29      2.32 o
  -3   4  12        0.56        2.38      2.79 o
  -2   4  12        3.63        4.31      1.94 o
  -1   4  12        1.16        1.18      1.09 o
   0   4  12        7.04        8.77      2.74 o
   1   4  12        1.76        1.44      1.37 o
   2   4  12        7.24        8.09      2.90 o
   3   4  12        1.39       -1.13      1.34 o
  -3   5  12        0.01        0.69      1.12 o
  -2   5  12        0.01        0.44      0.92 o
  -1   5  12       10.39       12.40      3.38 o
   0   5  12        1.33        1.21      0.88 o
   1   5  12        0.00       -2.38      2.38 o
   2   5  12        0.97        2.90      1.94 o
  -2   6  12        0.57        2.39      1.74 o
  -1   6  12        7.49        6.44      2.57 o
   0   6  12        0.37       -1.00      1.24 o
   1   6  12       25.21       36.01      6.54 o
  -2  -9  13        0.57       -0.01      1.49 o
  -1  -9  13       10.05       15.81      4.33 o
   0  -9  13        5.54        7.06      3.10 o
   1  -9  13        0.88        0.45      1.19 o
   2  -9  13        0.76       -1.96      1.96 o
  -3  -8  13        1.29        3.57      1.95 o
  -2  -8  13        1.51        0.76      1.19 o
  -1  -8  13        0.01       -0.16      0.85 o
   0  -8  13        5.32        5.38      2.74 o
   1  -8  13        0.04       -0.51      1.09 o
   2  -8  13       14.03       22.14      5.35 o
  -3  -7  13        0.68        0.19      0.69 o
  -2  -7  13        0.73        2.87      1.69 o
  -1  -7  13       10.92       16.78      4.02 o
   0  -7  13        1.51        1.57      1.55 o
   1  -7  13        3.14        2.12      1.80 o
   2  -7  13        4.91        3.86      2.31 o
   3  -7  13        6.18       10.11      3.80 o
  -4  -6  13        3.87        4.34      1.69 o
  -3  -6  13       15.08       12.63      3.41 o
  -2  -6  13        8.68        6.51      2.40 o
  -1  -6  13        0.39        2.50      1.68 o
   0  -6  13       19.16       18.64      4.52 o
   1  -6  13        6.05       -0.29      1.03 o
   2  -6  13        3.15        5.18      1.55 o
   3  -6  13       12.33       11.76      3.21 o
  -4  -5  13        0.61        0.19      0.94 o
  -3  -5  13        2.25        3.19      1.22 o
  -2  -5  13        0.01       -0.79      1.00 o
  -1  -5  13        0.00        4.45      2.07 o
   0  -5  13       17.33       14.37      3.89 o
   1  -5  13        0.10        1.42      1.26 o
   2  -5  13        1.01        1.54      1.19 o
   3  -5  13       30.45       32.66      5.69 o
  -4  -4  13        0.37       -0.72      0.72 o
  -3  -4  13        4.92        4.86      2.31 o
  -2  -4  13        4.12        4.09      1.89 o
  -1  -4  13        3.58        4.99      2.17 o
   0  -4  13        0.53        0.29      0.42 o
   1  -4  13       45.82       45.46      4.26 o
   2  -4  13        0.07       -0.52      1.34 o
   3  -4  13        3.23        1.78      1.53 o
   4  -4  13        1.48        1.74      1.61 o
  -4  -3  13        1.55        0.44      1.50 o
  -3  -3  13        0.07       -0.17      0.49 o
  -2  -3  13       23.36       26.28      4.34 o
  -1  -3  13        0.04       -1.29      1.29 o
   0  -3  13        1.56        0.30      0.53 o
   1  -3  13        5.64        5.28      1.99 o
   2  -3  13        0.39        0.09      0.91 o
   3  -3  13        0.09        0.35      1.41 o
   4  -3  13        8.71       12.71      3.82 o
  -4  -2  13        0.96       -1.58      1.58 o
  -3  -2  13        2.99        2.72      1.06 o
  -2  -2  13        0.22       -0.30      0.58 o
  -1  -2  13        2.81        6.94      1.83 o
   0  -2  13        3.57        2.22      0.72 o
   1  -2  13        8.00        6.88      1.58 o
   2  -2  13        7.90        6.01      2.37 o
   3  -2  13        0.72        2.04      1.54 o
   4  -2  13        6.17        6.41      2.83 o
  -4  -1  13        3.68        4.03      2.65 o
  -3  -1  13        4.55        4.94      1.54 o
  -2  -1  13        0.64        1.28      0.68 o
  -1  -1  13        1.71        1.16      0.95 o
   0  -1  13        4.17        4.53      1.07 o
   1  -1  13        2.91        1.09      1.03 o
   2  -1  13       11.56        4.23      2.23 o
   3  -1  13        0.23        0.21      0.91 o
   4  -1  13        0.72       -1.84      1.84 o
  -4   0  13        0.00        1.91      1.29 o
  -3   0  13        0.01        1.81      1.83 o
  -2   0  13        0.92        1.61      1.15 o
  -1   0  13        7.61        7.36      1.13 o
   0   0  13        5.05       11.35      2.02 o
   1   0  13        0.31        0.65      0.94 o
   2   0  13        1.12        1.28      1.29 o
   3   0  13        0.01       -0.65      1.11 o
  -4   1  13       29.40       43.41      5.22 o
  -3   1  13        1.43        0.78      2.77 o
  -2   1  13       17.61       17.80      2.18 o
  -1   1  13        0.00        0.12      0.79 o
   0   1  13       16.75       18.82      2.37 o
   1   1  13        0.80       -0.65      0.88 o
   2   1  13        0.31        1.81      1.33 o
   3   1  13        1.15        3.72      2.19 o
  -4   2  13        4.87        6.20      2.45 o
  -3   2  13        5.26        6.40      1.80 o
  -2   2  13        0.54        0.29      0.58 o
  -1   2  13        1.51        1.26      0.79 o
   0   2  13        3.16        2.47      1.48 o
   1   2  13        0.17        0.08      0.71 o
   2   2  13        0.02       -1.59      1.59 o
   3   2  13        0.11       -1.03      1.84 o
  -3   3  13       18.65       24.02      3.62 o
  -2   3  13        0.11        0.34      1.22 o
  -1   3  13       18.74       23.70      4.41 o
   0   3  13        0.96        1.52      1.55 o
   1   3  13       25.73       36.64      5.84 o
   2   3  13        0.84        0.09      0.69 o
  -3   4  13       11.06       13.95      3.49 o
  -2   4  13        0.46        2.90      1.22 o
  -1   4  13        4.42        1.77      1.77 o
   0   4  13       10.03       14.62      3.74 o
   1   4  13        0.37        1.92      1.56 o
   2   4  13        2.68        0.14      0.91 o
  -1   5  13        0.48       -1.25      1.25 o
   0   5  13       13.52       20.80      4.76 o
  -1  -8  14        5.14        2.56      1.98 o
   0  -8  14        0.02        0.87      1.28 o
   1  -8  14        0.30        0.60      1.64 o
  -2  -7  14        2.09        0.70      1.13 o
  -1  -7  14        0.03        2.91      1.90 o
   0  -7  14        1.54       -1.04      1.33 o
   1  -7  14       19.34       19.02      5.07 o
   2  -7  14        0.01        1.22      1.47 o
  -3  -6  14        0.03       -1.83      1.83 o
  -2  -6  14        8.37       11.09      3.25 o
  -1  -6  14        0.01       -2.27      2.27 o
   0  -6  14        1.81       -1.27      1.34 o
   1  -6  14        0.13       -1.65      1.65 o
   2  -6  14        0.97        2.20      1.72 o
  -3  -5  14        5.45        4.53      1.51 o
  -2  -5  14        2.03        0.63      0.97 o
  -1  -5  14        6.00        9.73      3.17 o
   0  -5  14        8.24        6.12      2.85 o
   1  -5  14        2.15        3.78      2.36 o
   2  -5  14        0.23       -1.80      1.80 o
  -3  -4  14        5.96        5.03      1.61 o
  -2  -4  14        0.09       -0.91      1.09 o
  -1  -4  14        0.62        0.33      0.79 o
   0  -4  14        0.05       -0.53      1.01 o
   1  -4  14        1.57        2.61      1.89 o
   2  -4  14        1.78       -0.43      1.16 o
   3  -4  14        1.32       -1.09      1.25 o
  -3  -3  14        0.31       -1.80      1.80 o
  -2  -3  14        4.35        6.46      1.72 o
  -1  -3  14       13.44       12.18      3.32 o
   0  -3  14        0.36       -0.43      1.21 o
   1  -3  14        0.26       -0.35      0.68 o
   2  -3  14        0.08       -1.87      1.87 o
   3  -3  14        3.13       -0.36      2.24 o
  -3  -2  14        2.79        1.94      1.51 o
  -2  -2  14       34.54       39.86      3.49 o
  -1  -2  14        2.47        3.43      1.27 o
   0  -2  14        7.43        2.47      1.27 o
   1  -2  14        0.24       -1.14      1.14 o
   2  -2  14        3.47        1.18      1.30 o
   3  -2  14        1.68        4.36      2.22 o
  -3  -1  14       10.43       11.92      2.85 o
  -2  -1  14        4.13        2.71      1.40 o
  -1  -1  14        0.47        0.47      0.64 o
   0  -1  14        3.35        3.85      1.27 o
   1  -1  14        0.21        0.62      1.14 o
   2  -1  14        0.30       -1.42      1.42 o
   3  -1  14        0.99       -1.29      1.49 o
  -3   0  14        6.98        5.91      1.90 o
  -2   0  14        0.04        0.04      0.71 o
  -1   0  14       38.67       47.01      4.99 o
   0   0  14        2.21        7.33      1.89 o
   1   0  14        2.26        2.24      1.53 o
   2   0  14        5.75        8.16      3.26 o
  -3   1  14        6.99        6.66      1.96 o
  -2   1  14        0.37       -0.82      0.82 o
  -1   1  14       15.89       21.76      5.35 o
   0   1  14        0.93        9.57      3.35 o
   1   1  14        3.94        8.76      2.81 o
   2   1  14        4.93        6.57      2.53 o
  -2   2  14        0.26        2.30      1.98 o
  -1   2  14        7.33        5.93      2.91 o
   0   2  14       28.80       32.65      5.16 o
   1   2  14        0.01       -0.61      0.90 o
   2   2  14        0.00        2.51      1.69 o
  -2   3  14        0.16        1.75      1.02 o
  -1   3  14        0.37        2.25      1.23 o
   0   3  14        7.74       10.34      3.13 o
   1   3  14        3.60        2.83      2.01 o
  -1  -6  15        2.12        2.19      2.10 o
   0  -6  15        0.57       12.69      4.11 o
  -2  -5  15       22.07       24.77      4.87 o
  -1  -5  15        0.06        1.61      1.46 o
   0  -5  15        1.36        0.49      0.99 o
   1  -5  15        7.46        8.98      3.27 o
  -2  -4  15        0.05       -0.21      2.07 o
  -1  -4  15        0.21        1.93      1.48 o
   0  -4  15        0.94        1.46      1.46 o
   1  -4  15        0.76        6.24      2.60 o
  -2  -3  15        0.83        3.17      2.00 o
  -1  -3  15       29.28       34.62      5.73 o
   0  -3  15        0.00       -0.19      0.80 o
   1  -3  15        0.16       -1.85      1.85 o
  -2  -2  15        0.27        2.17      1.51 o
  -1  -2  15        7.89       13.85      2.20 o
   0  -2  15        1.22        0.84      1.16 o
   1  -2  15        2.02        5.79      2.56 o
  -2  -1  15        1.71        1.45      1.15 o
  -1  -1  15        1.28        1.33      0.91 o
   0  -1  15       10.32        8.73      3.00 o
   1  -1  15        0.06       -1.37      1.37 o
  -2   0  15        0.86       -1.98      1.98 o
  -1   0  15        0.43       -1.05      1.31 o
   0   0  15        7.77       15.02      4.24 o
   1   0  15        1.18        0.63      1.10 o
  -1   1  15        0.00        4.37      2.54 o
   0   1  15        5.06        7.68      3.04 o
 
